# Supplementary material for: Identifying clusters of raters with a common notion of diagnosing erosive tooth wear: a step towards improving the accuracy of diagnostic procedures
Source: Eur J Med Res. 2025 Jan 9;30:15. doi: 10.1186/s40001-024-02260-1 (PMC11716257; doi:10.1186/s40001-024-02260-1)
Supplement: Supplementary file 1 — Supplementary Material 1 [file 40001_2024_2260_MOESM1_ESM.csv]

geschl	rating	truth	grading	setting	experience	special	color	nrater	narea
männlich	1	1	moderate	non-student	1	other	.60720831	1	1
männlich	1	1	moderate	non-student	1	other	.93442625	1	10
männlich	1	1	minor	non-student	1	other	.81605405	1	11
männlich	1	1	moderate	non-student	1	other	.73459673	1	12
männlich	0	1	moderate	non-student	1	other	.96400708	1	13
männlich	0	1	moderate	non-student	1	other	.61251521	1	14a
männlich	1	1	moderate	non-student	1	other	.74576271	1	14b
männlich	0	1	minor	non-student	1	other	.55768234	1	15
männlich	1	1	minor	non-student	1	other	.90679824	1	16
männlich	0	1	minor	non-student	1	other	.37362102	1	17
männlich	0	1	moderate	non-student	1	other	.66279143	1	18a
männlich	1	1	moderate	non-student	1	other	.72356963	1	18b
männlich	1	1	minor	non-student	1	other	.65438384	1	19
männlich	1	1	moderate	non-student	1	other	.62027234	1	2
männlich	0	1	minor	non-student	1	other	.36396796	1	20
männlich	1	1	advanced	non-student	1	other	.60021603	1	21
männlich	0	0	advanced	non-student	1	other	.61897045	1	22a
männlich	0	0	advanced	non-student	1	other	.65649289	1	22b
männlich	0	1	minor	non-student	1	other	.50127846	1	23
männlich	0	0	moderate	non-student	1	other	.57836199	1	24a
männlich	1	1	moderate	non-student	1	other	.58998251	1	24b
männlich	1	1	advanced	non-student	1	other	.55090213	1	25
männlich	1	1	advanced	non-student	1	other	.66733557	1	26a
männlich	1	1	advanced	non-student	1	other	.54583555	1	26b
männlich	1	1	minor	non-student	1	other	.55714476	1	27
männlich	1	1	minor	non-student	1	other	.67114311	1	28
männlich	1	1	advanced	non-student	1	other	.51332331	1	29
männlich	1	1	advanced	non-student	1	other	.84482878	1	3
männlich	1	1	moderate	non-student	1	other	.57395989	1	30
männlich	1	1	moderate	non-student	1	other	.97616631	1	31
männlich	0	0	moderate	non-student	1	other	.72364068	1	32a
männlich	0	0	moderate	non-student	1	other	.57803649	1	32b
männlich	1	1	minor	non-student	1	other	.65134114	1	33
männlich	1	1	moderate	non-student	1	other	.66635859	1	34
männlich	0	1	minor	non-student	1	other	.52459013	1	35
männlich	1	1	advanced	non-student	1	other	.55367678	1	36
männlich	0	1	minor	non-student	1	other	.44129229	1	37
männlich	1	1	moderate	non-student	1	other	.88700879	1	38
männlich	1	1	minor	non-student	1	other	.70126259	1	39
männlich	1	1	advanced	non-student	1	other	.60017318	1	4
männlich	1	1	moderate	non-student	1	other	.64879376	1	40
männlich	0	1	minor	non-student	1	other	.3816185	1	41
männlich	1	1	moderate	non-student	1	other	.56018794	1	5a
männlich	0	1	moderate	non-student	1	other	.80661309	1	5b
männlich	1	1	minor	non-student	1	other	.77049178	1	6a
männlich	1	1	minor	non-student	1	other	.76151681	1	6b
männlich	1	1	moderate	non-student	1	other	.72761798	1	7
männlich	0	1	moderate	non-student	1	other	.45591369	1	8
männlich	1	1	moderate	non-student	1	other	.92648357	1	9
männlich	0	1	moderate	non-student	0	other	.60720831	2	1
männlich	1	1	moderate	non-student	0	other	.93442625	2	10
männlich	1	1	minor	non-student	0	other	.81605405	2	11
männlich	1	1	moderate	non-student	0	other	.73459673	2	12
männlich	1	1	moderate	non-student	0	other	.96400708	2	13
männlich		1	moderate	non-student	0	other	.61251521	2	14a
männlich		1	moderate	non-student	0	other	.74576271	2	14b
männlich	0	1	minor	non-student	0	other	.55768234	2	15
männlich	0	1	minor	non-student	0	other	.90679824	2	16
männlich	0	1	minor	non-student	0	other	.37362102	2	17
männlich	0	1	moderate	non-student	0	other	.66279143	2	18a
männlich	0	1	moderate	non-student	0	other	.72356963	2	18b
männlich	1	1	minor	non-student	0	other	.65438384	2	19
männlich	1	1	moderate	non-student	0	other	.62027234	2	2
männlich	0	1	minor	non-student	0	other	.36396796	2	20
männlich	1	1	advanced	non-student	0	other	.60021603	2	21
männlich	0	0	advanced	non-student	0	other	.61897045	2	22a
männlich	0	0	advanced	non-student	0	other	.65649289	2	22b
männlich	1	1	minor	non-student	0	other	.50127846	2	23
männlich	0	0	moderate	non-student	0	other	.57836199	2	24a
männlich	0	1	moderate	non-student	0	other	.58998251	2	24b
männlich	0	1	advanced	non-student	0	other	.55090213	2	25
männlich	1	1	advanced	non-student	0	other	.66733557	2	26a
männlich	1	1	advanced	non-student	0	other	.54583555	2	26b
männlich	1	1	minor	non-student	0	other	.55714476	2	27
männlich	1	1	minor	non-student	0	other	.67114311	2	28
männlich	1	1	advanced	non-student	0	other	.51332331	2	29
männlich	0	1	advanced	non-student	0	other	.84482878	2	3
männlich	1	1	moderate	non-student	0	other	.57395989	2	30
männlich	1	1	moderate	non-student	0	other	.97616631	2	31
männlich	0	0	moderate	non-student	0	other	.72364068	2	32a
männlich	0	0	moderate	non-student	0	other	.57803649	2	32b
männlich	0	1	minor	non-student	0	other	.65134114	2	33
männlich	1	1	moderate	non-student	0	other	.66635859	2	34
männlich	1	1	minor	non-student	0	other	.52459013	2	35
männlich	1	1	advanced	non-student	0	other	.55367678	2	36
männlich	1	1	minor	non-student	0	other	.44129229	2	37
männlich	1	1	moderate	non-student	0	other	.88700879	2	38
männlich	1	1	minor	non-student	0	other	.70126259	2	39
männlich	0	1	advanced	non-student	0	other	.60017318	2	4
männlich	1	1	moderate	non-student	0	other	.64879376	2	40
männlich	0	1	minor	non-student	0	other	.3816185	2	41
männlich	0	1	moderate	non-student	0	other	.56018794	2	5a
männlich	1	1	moderate	non-student	0	other	.80661309	2	5b
männlich	1	1	minor	non-student	0	other	.77049178	2	6a
männlich	0	1	minor	non-student	0	other	.76151681	2	6b
männlich	1	1	moderate	non-student	0	other	.72761798	2	7
männlich	0	1	moderate	non-student	0	other	.45591369	2	8
männlich	1	1	moderate	non-student	0	other	.92648357	2	9
weiblich	1	1	moderate	non-student	0	other	.60720831	3	1
weiblich	1	1	moderate	non-student	0	other	.93442625	3	10
weiblich	0	1	minor	non-student	0	other	.81605405	3	11
weiblich	1	1	moderate	non-student	0	other	.73459673	3	12
weiblich	0	1	moderate	non-student	0	other	.96400708	3	13
weiblich	0	1	moderate	non-student	0	other	.61251521	3	14a
weiblich	1	1	moderate	non-student	0	other	.74576271	3	14b
weiblich	0	1	minor	non-student	0	other	.55768234	3	15
weiblich	1	1	minor	non-student	0	other	.90679824	3	16
weiblich	0	1	minor	non-student	0	other	.37362102	3	17
weiblich	0	1	moderate	non-student	0	other	.66279143	3	18a
weiblich	0	1	moderate	non-student	0	other	.72356963	3	18b
weiblich	0	1	minor	non-student	0	other	.65438384	3	19
weiblich	1	1	moderate	non-student	0	other	.62027234	3	2
weiblich	1	1	minor	non-student	0	other	.36396796	3	20
weiblich	1	1	advanced	non-student	0	other	.60021603	3	21
weiblich	0	0	advanced	non-student	0	other	.61897045	3	22a
weiblich	0	0	advanced	non-student	0	other	.65649289	3	22b
weiblich	0	1	minor	non-student	0	other	.50127846	3	23
weiblich	0	0	moderate	non-student	0	other	.57836199	3	24a
weiblich	0	1	moderate	non-student	0	other	.58998251	3	24b
weiblich	0	1	advanced	non-student	0	other	.55090213	3	25
weiblich	0	1	advanced	non-student	0	other	.66733557	3	26a
weiblich	0	1	advanced	non-student	0	other	.54583555	3	26b
weiblich	0	1	minor	non-student	0	other	.55714476	3	27
weiblich	1	1	minor	non-student	0	other	.67114311	3	28
weiblich	0	1	advanced	non-student	0	other	.51332331	3	29
weiblich	0	1	advanced	non-student	0	other	.84482878	3	3
weiblich	0	1	moderate	non-student	0	other	.57395989	3	30
weiblich	1	1	moderate	non-student	0	other	.97616631	3	31
weiblich	0	0	moderate	non-student	0	other	.72364068	3	32a
weiblich	0	0	moderate	non-student	0	other	.57803649	3	32b
weiblich	1	1	minor	non-student	0	other	.65134114	3	33
weiblich	1	1	moderate	non-student	0	other	.66635859	3	34
weiblich	0	1	minor	non-student	0	other	.52459013	3	35
weiblich	0	1	advanced	non-student	0	other	.55367678	3	36
weiblich	0	1	minor	non-student	0	other	.44129229	3	37
weiblich	1	1	moderate	non-student	0	other	.88700879	3	38
weiblich	0	1	minor	non-student	0	other	.70126259	3	39
weiblich	0	1	advanced	non-student	0	other	.60017318	3	4
weiblich	1	1	moderate	non-student	0	other	.64879376	3	40
weiblich	0	1	minor	non-student	0	other	.3816185	3	41
weiblich	0	1	moderate	non-student	0	other	.56018794	3	5a
weiblich	1	1	moderate	non-student	0	other	.80661309	3	5b
weiblich	0	1	minor	non-student	0	other	.77049178	3	6a
weiblich	1	1	minor	non-student	0	other	.76151681	3	6b
weiblich	1	1	moderate	non-student	0	other	.72761798	3	7
weiblich	0	1	moderate	non-student	0	other	.45591369	3	8
weiblich	1	1	moderate	non-student	0	other	.92648357	3	9
männlich	1	1	moderate	non-student	1	other	.60720831	4	1
männlich	1	1	moderate	non-student	1	other	.93442625	4	10
männlich	1	1	minor	non-student	1	other	.81605405	4	11
männlich	1	1	moderate	non-student	1	other	.73459673	4	12
männlich	1	1	moderate	non-student	1	other	.96400708	4	13
männlich	0	1	moderate	non-student	1	other	.61251521	4	14a
männlich	1	1	moderate	non-student	1	other	.74576271	4	14b
männlich	0	1	minor	non-student	1	other	.55768234	4	15
männlich	1	1	minor	non-student	1	other	.90679824	4	16
männlich	0	1	minor	non-student	1	other	.37362102	4	17
männlich	1	1	moderate	non-student	1	other	.66279143	4	18a
männlich	1	1	moderate	non-student	1	other	.72356963	4	18b
männlich	1	1	minor	non-student	1	other	.65438384	4	19
männlich	1	1	moderate	non-student	1	other	.62027234	4	2
männlich	0	1	minor	non-student	1	other	.36396796	4	20
männlich	1	1	advanced	non-student	1	other	.60021603	4	21
männlich	0	0	advanced	non-student	1	other	.61897045	4	22a
männlich	0	0	advanced	non-student	1	other	.65649289	4	22b
männlich	1	1	minor	non-student	1	other	.50127846	4	23
männlich	0	0	moderate	non-student	1	other	.57836199	4	24a
männlich	0	1	moderate	non-student	1	other	.58998251	4	24b
männlich	1	1	advanced	non-student	1	other	.55090213	4	25
männlich	1	1	advanced	non-student	1	other	.66733557	4	26a
männlich	1	1	advanced	non-student	1	other	.54583555	4	26b
männlich	1	1	minor	non-student	1	other	.55714476	4	27
männlich	1	1	minor	non-student	1	other	.67114311	4	28
männlich	1	1	advanced	non-student	1	other	.51332331	4	29
männlich	1	1	advanced	non-student	1	other	.84482878	4	3
männlich	1	1	moderate	non-student	1	other	.57395989	4	30
männlich	1	1	moderate	non-student	1	other	.97616631	4	31
männlich	0	0	moderate	non-student	1	other	.72364068	4	32a
männlich	0	0	moderate	non-student	1	other	.57803649	4	32b
männlich	1	1	minor	non-student	1	other	.65134114	4	33
männlich	1	1	moderate	non-student	1	other	.66635859	4	34
männlich	0	1	minor	non-student	1	other	.52459013	4	35
männlich	1	1	advanced	non-student	1	other	.55367678	4	36
männlich	1	1	minor	non-student	1	other	.44129229	4	37
männlich	1	1	moderate	non-student	1	other	.88700879	4	38
männlich	1	1	minor	non-student	1	other	.70126259	4	39
männlich	1	1	advanced	non-student	1	other	.60017318	4	4
männlich	1	1	moderate	non-student	1	other	.64879376	4	40
männlich	0	1	minor	non-student	1	other	.3816185	4	41
männlich	0	1	moderate	non-student	1	other	.56018794	4	5a
männlich	1	1	moderate	non-student	1	other	.80661309	4	5b
männlich	1	1	minor	non-student	1	other	.77049178	4	6a
männlich	1	1	minor	non-student	1	other	.76151681	4	6b
männlich	1	1	moderate	non-student	1	other	.72761798	4	7
männlich	1	1	moderate	non-student	1	other	.45591369	4	8
männlich	1	1	moderate	non-student	1	other	.92648357	4	9
weiblich	1	1	moderate	non-student	0	cario/ero	.60720831	5	1
weiblich	1	1	moderate	non-student	0	cario/ero	.93442625	5	10
weiblich	1	1	minor	non-student	0	cario/ero	.81605405	5	11
weiblich	0	1	moderate	non-student	0	cario/ero	.73459673	5	12
weiblich	0	1	moderate	non-student	0	cario/ero	.96400708	5	13
weiblich	0	1	moderate	non-student	0	cario/ero	.61251521	5	14a
weiblich	0	1	moderate	non-student	0	cario/ero	.74576271	5	14b
weiblich	0	1	minor	non-student	0	cario/ero	.55768234	5	15
weiblich	0	1	minor	non-student	0	cario/ero	.90679824	5	16
weiblich	0	1	minor	non-student	0	cario/ero	.37362102	5	17
weiblich		1	moderate	non-student	0	cario/ero	.66279143	5	18a
weiblich		1	moderate	non-student	0	cario/ero	.72356963	5	18b
weiblich	0	1	minor	non-student	0	cario/ero	.65438384	5	19
weiblich	0	1	moderate	non-student	0	cario/ero	.62027234	5	2
weiblich	0	1	minor	non-student	0	cario/ero	.36396796	5	20
weiblich	1	1	advanced	non-student	0	cario/ero	.60021603	5	21
weiblich		0	advanced	non-student	0	cario/ero	.61897045	5	22a
weiblich		0	advanced	non-student	0	cario/ero	.65649289	5	22b
weiblich	0	1	minor	non-student	0	cario/ero	.50127846	5	23
weiblich		0	moderate	non-student	0	cario/ero	.57836199	5	24a
weiblich		1	moderate	non-student	0	cario/ero	.58998251	5	24b
weiblich	1	1	advanced	non-student	0	cario/ero	.55090213	5	25
weiblich	1	1	advanced	non-student	0	cario/ero	.66733557	5	26a
weiblich	0	1	advanced	non-student	0	cario/ero	.54583555	5	26b
weiblich	1	1	minor	non-student	0	cario/ero	.55714476	5	27
weiblich	1	1	minor	non-student	0	cario/ero	.67114311	5	28
weiblich	1	1	advanced	non-student	0	cario/ero	.51332331	5	29
weiblich	0	1	advanced	non-student	0	cario/ero	.84482878	5	3
weiblich	1	1	moderate	non-student	0	cario/ero	.57395989	5	30
weiblich	1	1	moderate	non-student	0	cario/ero	.97616631	5	31
weiblich	1	0	moderate	non-student	0	cario/ero	.72364068	5	32a
weiblich	0	0	moderate	non-student	0	cario/ero	.57803649	5	32b
weiblich	0	1	minor	non-student	0	cario/ero	.65134114	5	33
weiblich	1	1	moderate	non-student	0	cario/ero	.66635859	5	34
weiblich	0	1	minor	non-student	0	cario/ero	.52459013	5	35
weiblich	1	1	advanced	non-student	0	cario/ero	.55367678	5	36
weiblich	0	1	minor	non-student	0	cario/ero	.44129229	5	37
weiblich	1	1	moderate	non-student	0	cario/ero	.88700879	5	38
weiblich	0	1	minor	non-student	0	cario/ero	.70126259	5	39
weiblich	1	1	advanced	non-student	0	cario/ero	.60017318	5	4
weiblich	1	1	moderate	non-student	0	cario/ero	.64879376	5	40
weiblich	0	1	minor	non-student	0	cario/ero	.3816185	5	41
weiblich	0	1	moderate	non-student	0	cario/ero	.56018794	5	5a
weiblich	1	1	moderate	non-student	0	cario/ero	.80661309	5	5b
weiblich	0	1	minor	non-student	0	cario/ero	.77049178	5	6a
weiblich	1	1	minor	non-student	0	cario/ero	.76151681	5	6b
weiblich	1	1	moderate	non-student	0	cario/ero	.72761798	5	7
weiblich	0	1	moderate	non-student	0	cario/ero	.45591369	5	8
weiblich	1	1	moderate	non-student	0	cario/ero	.92648357	5	9
weiblich	1	1	moderate	non-student	1	cario/ero	.60720831	6	1
weiblich	0	1	moderate	non-student	1	cario/ero	.93442625	6	10
weiblich	1	1	minor	non-student	1	cario/ero	.81605405	6	11
weiblich	1	1	moderate	non-student	1	cario/ero	.73459673	6	12
weiblich	0	1	moderate	non-student	1	cario/ero	.96400708	6	13
weiblich	0	1	moderate	non-student	1	cario/ero	.61251521	6	14a
weiblich	1	1	moderate	non-student	1	cario/ero	.74576271	6	14b
weiblich	0	1	minor	non-student	1	cario/ero	.55768234	6	15
weiblich	0	1	minor	non-student	1	cario/ero	.90679824	6	16
weiblich	0	1	minor	non-student	1	cario/ero	.37362102	6	17
weiblich	1	1	moderate	non-student	1	cario/ero	.66279143	6	18a
weiblich	1	1	moderate	non-student	1	cario/ero	.72356963	6	18b
weiblich	1	1	minor	non-student	1	cario/ero	.65438384	6	19
weiblich	1	1	moderate	non-student	1	cario/ero	.62027234	6	2
weiblich	0	1	minor	non-student	1	cario/ero	.36396796	6	20
weiblich	1	1	advanced	non-student	1	cario/ero	.60021603	6	21
weiblich	0	0	advanced	non-student	1	cario/ero	.61897045	6	22a
weiblich	0	0	advanced	non-student	1	cario/ero	.65649289	6	22b
weiblich	0	1	minor	non-student	1	cario/ero	.50127846	6	23
weiblich	0	0	moderate	non-student	1	cario/ero	.57836199	6	24a
weiblich	0	1	moderate	non-student	1	cario/ero	.58998251	6	24b
weiblich	0	1	advanced	non-student	1	cario/ero	.55090213	6	25
weiblich	1	1	advanced	non-student	1	cario/ero	.66733557	6	26a
weiblich	0	1	advanced	non-student	1	cario/ero	.54583555	6	26b
weiblich	1	1	minor	non-student	1	cario/ero	.55714476	6	27
weiblich	1	1	minor	non-student	1	cario/ero	.67114311	6	28
weiblich	1	1	advanced	non-student	1	cario/ero	.51332331	6	29
weiblich	1	1	advanced	non-student	1	cario/ero	.84482878	6	3
weiblich	0	1	moderate	non-student	1	cario/ero	.57395989	6	30
weiblich	1	1	moderate	non-student	1	cario/ero	.97616631	6	31
weiblich	0	0	moderate	non-student	1	cario/ero	.72364068	6	32a
weiblich	0	0	moderate	non-student	1	cario/ero	.57803649	6	32b
weiblich	0	1	minor	non-student	1	cario/ero	.65134114	6	33
weiblich	1	1	moderate	non-student	1	cario/ero	.66635859	6	34
weiblich	0	1	minor	non-student	1	cario/ero	.52459013	6	35
weiblich	1	1	advanced	non-student	1	cario/ero	.55367678	6	36
weiblich	0	1	minor	non-student	1	cario/ero	.44129229	6	37
weiblich	1	1	moderate	non-student	1	cario/ero	.88700879	6	38
weiblich	1	1	minor	non-student	1	cario/ero	.70126259	6	39
weiblich	0	1	advanced	non-student	1	cario/ero	.60017318	6	4
weiblich	1	1	moderate	non-student	1	cario/ero	.64879376	6	40
weiblich	0	1	minor	non-student	1	cario/ero	.3816185	6	41
weiblich	1	1	moderate	non-student	1	cario/ero	.56018794	6	5a
weiblich	0	1	moderate	non-student	1	cario/ero	.80661309	6	5b
weiblich	1	1	minor	non-student	1	cario/ero	.77049178	6	6a
weiblich	1	1	minor	non-student	1	cario/ero	.76151681	6	6b
weiblich	1	1	moderate	non-student	1	cario/ero	.72761798	6	7
weiblich	1	1	moderate	non-student	1	cario/ero	.45591369	6	8
weiblich	0	1	moderate	non-student	1	cario/ero	.92648357	6	9
männlich	1	1	moderate	non-student	1	cario/ero	.60720831	7	1
männlich	1	1	moderate	non-student	1	cario/ero	.93442625	7	10
männlich	1	1	minor	non-student	1	cario/ero	.81605405	7	11
männlich	1	1	moderate	non-student	1	cario/ero	.73459673	7	12
männlich	1	1	moderate	non-student	1	cario/ero	.96400708	7	13
männlich	0	1	moderate	non-student	1	cario/ero	.61251521	7	14a
männlich	1	1	moderate	non-student	1	cario/ero	.74576271	7	14b
männlich	0	1	minor	non-student	1	cario/ero	.55768234	7	15
männlich	1	1	minor	non-student	1	cario/ero	.90679824	7	16
männlich	0	1	minor	non-student	1	cario/ero	.37362102	7	17
männlich	1	1	moderate	non-student	1	cario/ero	.66279143	7	18a
männlich	1	1	moderate	non-student	1	cario/ero	.72356963	7	18b
männlich	0	1	minor	non-student	1	cario/ero	.65438384	7	19
männlich	1	1	moderate	non-student	1	cario/ero	.62027234	7	2
männlich	0	1	minor	non-student	1	cario/ero	.36396796	7	20
männlich	1	1	advanced	non-student	1	cario/ero	.60021603	7	21
männlich	0	0	advanced	non-student	1	cario/ero	.61897045	7	22a
männlich	0	0	advanced	non-student	1	cario/ero	.65649289	7	22b
männlich	1	1	minor	non-student	1	cario/ero	.50127846	7	23
männlich	0	0	moderate	non-student	1	cario/ero	.57836199	7	24a
männlich	0	1	moderate	non-student	1	cario/ero	.58998251	7	24b
männlich	1	1	advanced	non-student	1	cario/ero	.55090213	7	25
männlich	1	1	advanced	non-student	1	cario/ero	.66733557	7	26a
männlich	0	1	advanced	non-student	1	cario/ero	.54583555	7	26b
männlich	1	1	minor	non-student	1	cario/ero	.55714476	7	27
männlich	1	1	minor	non-student	1	cario/ero	.67114311	7	28
männlich	1	1	advanced	non-student	1	cario/ero	.51332331	7	29
männlich	1	1	advanced	non-student	1	cario/ero	.84482878	7	3
männlich	0	1	moderate	non-student	1	cario/ero	.57395989	7	30
männlich	1	1	moderate	non-student	1	cario/ero	.97616631	7	31
männlich	0	0	moderate	non-student	1	cario/ero	.72364068	7	32a
männlich	0	0	moderate	non-student	1	cario/ero	.57803649	7	32b
männlich	1	1	minor	non-student	1	cario/ero	.65134114	7	33
männlich	1	1	moderate	non-student	1	cario/ero	.66635859	7	34
männlich	1	1	minor	non-student	1	cario/ero	.52459013	7	35
männlich	1	1	advanced	non-student	1	cario/ero	.55367678	7	36
männlich	0	1	minor	non-student	1	cario/ero	.44129229	7	37
männlich	1	1	moderate	non-student	1	cario/ero	.88700879	7	38
männlich	1	1	minor	non-student	1	cario/ero	.70126259	7	39
männlich	1	1	advanced	non-student	1	cario/ero	.60017318	7	4
männlich	1	1	moderate	non-student	1	cario/ero	.64879376	7	40
männlich	0	1	minor	non-student	1	cario/ero	.3816185	7	41
männlich	0	1	moderate	non-student	1	cario/ero	.56018794	7	5a
männlich	1	1	moderate	non-student	1	cario/ero	.80661309	7	5b
männlich	1	1	minor	non-student	1	cario/ero	.77049178	7	6a
männlich	1	1	minor	non-student	1	cario/ero	.76151681	7	6b
männlich	1	1	moderate	non-student	1	cario/ero	.72761798	7	7
männlich	1	1	moderate	non-student	1	cario/ero	.45591369	7	8
männlich	1	1	moderate	non-student	1	cario/ero	.92648357	7	9
weiblich	1	1	moderate	non-student	0	other	.60720831	8	1
weiblich	1	1	moderate	non-student	0	other	.93442625	8	10
weiblich	1	1	minor	non-student	0	other	.81605405	8	11
weiblich	0	1	moderate	non-student	0	other	.73459673	8	12
weiblich	0	1	moderate	non-student	0	other	.96400708	8	13
weiblich	0	1	moderate	non-student	0	other	.61251521	8	14a
weiblich	1	1	moderate	non-student	0	other	.74576271	8	14b
weiblich	0	1	minor	non-student	0	other	.55768234	8	15
weiblich	1	1	minor	non-student	0	other	.90679824	8	16
weiblich	0	1	minor	non-student	0	other	.37362102	8	17
weiblich	0	1	moderate	non-student	0	other	.66279143	8	18a
weiblich	1	1	moderate	non-student	0	other	.72356963	8	18b
weiblich	1	1	minor	non-student	0	other	.65438384	8	19
weiblich	1	1	moderate	non-student	0	other	.62027234	8	2
weiblich	0	1	minor	non-student	0	other	.36396796	8	20
weiblich	1	1	advanced	non-student	0	other	.60021603	8	21
weiblich	0	0	advanced	non-student	0	other	.61897045	8	22a
weiblich	0	0	advanced	non-student	0	other	.65649289	8	22b
weiblich	0	1	minor	non-student	0	other	.50127846	8	23
weiblich	1	0	moderate	non-student	0	other	.57836199	8	24a
weiblich	1	1	moderate	non-student	0	other	.58998251	8	24b
weiblich	0	1	advanced	non-student	0	other	.55090213	8	25
weiblich	1	1	advanced	non-student	0	other	.66733557	8	26a
weiblich	1	1	advanced	non-student	0	other	.54583555	8	26b
weiblich	1	1	minor	non-student	0	other	.55714476	8	27
weiblich	1	1	minor	non-student	0	other	.67114311	8	28
weiblich	1	1	advanced	non-student	0	other	.51332331	8	29
weiblich	1	1	advanced	non-student	0	other	.84482878	8	3
weiblich	1	1	moderate	non-student	0	other	.57395989	8	30
weiblich	1	1	moderate	non-student	0	other	.97616631	8	31
weiblich	1	0	moderate	non-student	0	other	.72364068	8	32a
weiblich	0	0	moderate	non-student	0	other	.57803649	8	32b
weiblich	1	1	minor	non-student	0	other	.65134114	8	33
weiblich	1	1	moderate	non-student	0	other	.66635859	8	34
weiblich	0	1	minor	non-student	0	other	.52459013	8	35
weiblich	0	1	advanced	non-student	0	other	.55367678	8	36
weiblich	0	1	minor	non-student	0	other	.44129229	8	37
weiblich	1	1	moderate	non-student	0	other	.88700879	8	38
weiblich	1	1	minor	non-student	0	other	.70126259	8	39
weiblich	1	1	advanced	non-student	0	other	.60017318	8	4
weiblich	0	1	moderate	non-student	0	other	.64879376	8	40
weiblich	0	1	minor	non-student	0	other	.3816185	8	41
weiblich	0	1	moderate	non-student	0	other	.56018794	8	5a
weiblich	1	1	moderate	non-student	0	other	.80661309	8	5b
weiblich	1	1	minor	non-student	0	other	.77049178	8	6a
weiblich	1	1	minor	non-student	0	other	.76151681	8	6b
weiblich	1	1	moderate	non-student	0	other	.72761798	8	7
weiblich	1	1	moderate	non-student	0	other	.45591369	8	8
weiblich	1	1	moderate	non-student	0	other	.92648357	8	9
weiblich	0	1	moderate	non-student	0	cario/ero	.60720831	9	1
weiblich	1	1	moderate	non-student	0	cario/ero	.93442625	9	10
weiblich	1	1	minor	non-student	0	cario/ero	.81605405	9	11
weiblich	0	1	moderate	non-student	0	cario/ero	.73459673	9	12
weiblich	0	1	moderate	non-student	0	cario/ero	.96400708	9	13
weiblich	1	1	moderate	non-student	0	cario/ero	.61251521	9	14a
weiblich	0	1	moderate	non-student	0	cario/ero	.74576271	9	14b
weiblich	0	1	minor	non-student	0	cario/ero	.55768234	9	15
weiblich	0	1	minor	non-student	0	cario/ero	.90679824	9	16
weiblich	0	1	minor	non-student	0	cario/ero	.37362102	9	17
weiblich	1	1	moderate	non-student	0	cario/ero	.66279143	9	18a
weiblich	1	1	moderate	non-student	0	cario/ero	.72356963	9	18b
weiblich	0	1	minor	non-student	0	cario/ero	.65438384	9	19
weiblich	1	1	moderate	non-student	0	cario/ero	.62027234	9	2
weiblich	1	1	minor	non-student	0	cario/ero	.36396796	9	20
weiblich	1	1	advanced	non-student	0	cario/ero	.60021603	9	21
weiblich	0	0	advanced	non-student	0	cario/ero	.61897045	9	22a
weiblich	0	0	advanced	non-student	0	cario/ero	.65649289	9	22b
weiblich	1	1	minor	non-student	0	cario/ero	.50127846	9	23
weiblich	0	0	moderate	non-student	0	cario/ero	.57836199	9	24a
weiblich	1	1	moderate	non-student	0	cario/ero	.58998251	9	24b
weiblich	0	1	advanced	non-student	0	cario/ero	.55090213	9	25
weiblich	1	1	advanced	non-student	0	cario/ero	.66733557	9	26a
weiblich	0	1	advanced	non-student	0	cario/ero	.54583555	9	26b
weiblich	0	1	minor	non-student	0	cario/ero	.55714476	9	27
weiblich	0	1	minor	non-student	0	cario/ero	.67114311	9	28
weiblich	1	1	advanced	non-student	0	cario/ero	.51332331	9	29
weiblich	1	1	advanced	non-student	0	cario/ero	.84482878	9	3
weiblich	1	1	moderate	non-student	0	cario/ero	.57395989	9	30
weiblich	0	1	moderate	non-student	0	cario/ero	.97616631	9	31
weiblich	1	0	moderate	non-student	0	cario/ero	.72364068	9	32a
weiblich	0	0	moderate	non-student	0	cario/ero	.57803649	9	32b
weiblich	0	1	minor	non-student	0	cario/ero	.65134114	9	33
weiblich	1	1	moderate	non-student	0	cario/ero	.66635859	9	34
weiblich	0	1	minor	non-student	0	cario/ero	.52459013	9	35
weiblich	1	1	advanced	non-student	0	cario/ero	.55367678	9	36
weiblich	0	1	minor	non-student	0	cario/ero	.44129229	9	37
weiblich	1	1	moderate	non-student	0	cario/ero	.88700879	9	38
weiblich	0	1	minor	non-student	0	cario/ero	.70126259	9	39
weiblich	1	1	advanced	non-student	0	cario/ero	.60017318	9	4
weiblich	1	1	moderate	non-student	0	cario/ero	.64879376	9	40
weiblich	0	1	minor	non-student	0	cario/ero	.3816185	9	41
weiblich	0	1	moderate	non-student	0	cario/ero	.56018794	9	5a
weiblich	1	1	moderate	non-student	0	cario/ero	.80661309	9	5b
weiblich	1	1	minor	non-student	0	cario/ero	.77049178	9	6a
weiblich	1	1	minor	non-student	0	cario/ero	.76151681	9	6b
weiblich	0	1	moderate	non-student	0	cario/ero	.72761798	9	7
weiblich	1	1	moderate	non-student	0	cario/ero	.45591369	9	8
weiblich	1	1	moderate	non-student	0	cario/ero	.92648357	9	9
männlich	1	1	moderate	non-student	1	cario/ero	.60720831	10	1
männlich	1	1	moderate	non-student	1	cario/ero	.93442625	10	10
männlich	1	1	minor	non-student	1	cario/ero	.81605405	10	11
männlich	1	1	moderate	non-student	1	cario/ero	.73459673	10	12
männlich	1	1	moderate	non-student	1	cario/ero	.96400708	10	13
männlich	0	1	moderate	non-student	1	cario/ero	.61251521	10	14a
männlich	1	1	moderate	non-student	1	cario/ero	.74576271	10	14b
männlich	0	1	minor	non-student	1	cario/ero	.55768234	10	15
männlich	1	1	minor	non-student	1	cario/ero	.90679824	10	16
männlich	0	1	minor	non-student	1	cario/ero	.37362102	10	17
männlich	1	1	moderate	non-student	1	cario/ero	.66279143	10	18a
männlich	1	1	moderate	non-student	1	cario/ero	.72356963	10	18b
männlich	1	1	minor	non-student	1	cario/ero	.65438384	10	19
männlich	1	1	moderate	non-student	1	cario/ero	.62027234	10	2
männlich	0	1	minor	non-student	1	cario/ero	.36396796	10	20
männlich	1	1	advanced	non-student	1	cario/ero	.60021603	10	21
männlich	0	0	advanced	non-student	1	cario/ero	.61897045	10	22a
männlich	0	0	advanced	non-student	1	cario/ero	.65649289	10	22b
männlich	1	1	minor	non-student	1	cario/ero	.50127846	10	23
männlich	0	0	moderate	non-student	1	cario/ero	.57836199	10	24a
männlich	0	1	moderate	non-student	1	cario/ero	.58998251	10	24b
männlich	1	1	advanced	non-student	1	cario/ero	.55090213	10	25
männlich	1	1	advanced	non-student	1	cario/ero	.66733557	10	26a
männlich	0	1	advanced	non-student	1	cario/ero	.54583555	10	26b
männlich	1	1	minor	non-student	1	cario/ero	.55714476	10	27
männlich	1	1	minor	non-student	1	cario/ero	.67114311	10	28
männlich	0	1	advanced	non-student	1	cario/ero	.51332331	10	29
männlich	1	1	advanced	non-student	1	cario/ero	.84482878	10	3
männlich	0	1	moderate	non-student	1	cario/ero	.57395989	10	30
männlich	1	1	moderate	non-student	1	cario/ero	.97616631	10	31
männlich	1	0	moderate	non-student	1	cario/ero	.72364068	10	32a
männlich	1	0	moderate	non-student	1	cario/ero	.57803649	10	32b
männlich	1	1	minor	non-student	1	cario/ero	.65134114	10	33
männlich	1	1	moderate	non-student	1	cario/ero	.66635859	10	34
männlich	0	1	minor	non-student	1	cario/ero	.52459013	10	35
männlich	1	1	advanced	non-student	1	cario/ero	.55367678	10	36
männlich	0	1	minor	non-student	1	cario/ero	.44129229	10	37
männlich	0	1	moderate	non-student	1	cario/ero	.88700879	10	38
männlich	0	1	minor	non-student	1	cario/ero	.70126259	10	39
männlich	1	1	advanced	non-student	1	cario/ero	.60017318	10	4
männlich	1	1	moderate	non-student	1	cario/ero	.64879376	10	40
männlich	0	1	minor	non-student	1	cario/ero	.3816185	10	41
männlich	0	1	moderate	non-student	1	cario/ero	.56018794	10	5a
männlich	0	1	moderate	non-student	1	cario/ero	.80661309	10	5b
männlich	1	1	minor	non-student	1	cario/ero	.77049178	10	6a
männlich	1	1	minor	non-student	1	cario/ero	.76151681	10	6b
männlich	1	1	moderate	non-student	1	cario/ero	.72761798	10	7
männlich	0	1	moderate	non-student	1	cario/ero	.45591369	10	8
männlich	1	1	moderate	non-student	1	cario/ero	.92648357	10	9
männlich	0	1	moderate	non-student	1	cario/ero	.60720831	11	1
männlich	1	1	moderate	non-student	1	cario/ero	.93442625	11	10
männlich	1	1	minor	non-student	1	cario/ero	.81605405	11	11
männlich	1	1	moderate	non-student	1	cario/ero	.73459673	11	12
männlich	1	1	moderate	non-student	1	cario/ero	.96400708	11	13
männlich	0	1	moderate	non-student	1	cario/ero	.61251521	11	14a
männlich	0	1	moderate	non-student	1	cario/ero	.74576271	11	14b
männlich	0	1	minor	non-student	1	cario/ero	.55768234	11	15
männlich	1	1	minor	non-student	1	cario/ero	.90679824	11	16
männlich	0	1	minor	non-student	1	cario/ero	.37362102	11	17
männlich	1	1	moderate	non-student	1	cario/ero	.66279143	11	18a
männlich	1	1	moderate	non-student	1	cario/ero	.72356963	11	18b
männlich	1	1	minor	non-student	1	cario/ero	.65438384	11	19
männlich	1	1	moderate	non-student	1	cario/ero	.62027234	11	2
männlich	0	1	minor	non-student	1	cario/ero	.36396796	11	20
männlich	1	1	advanced	non-student	1	cario/ero	.60021603	11	21
männlich	0	0	advanced	non-student	1	cario/ero	.61897045	11	22a
männlich	0	0	advanced	non-student	1	cario/ero	.65649289	11	22b
männlich	1	1	minor	non-student	1	cario/ero	.50127846	11	23
männlich	0	0	moderate	non-student	1	cario/ero	.57836199	11	24a
männlich	0	1	moderate	non-student	1	cario/ero	.58998251	11	24b
männlich	1	1	advanced	non-student	1	cario/ero	.55090213	11	25
männlich	1	1	advanced	non-student	1	cario/ero	.66733557	11	26a
männlich	0	1	advanced	non-student	1	cario/ero	.54583555	11	26b
männlich	1	1	minor	non-student	1	cario/ero	.55714476	11	27
männlich	1	1	minor	non-student	1	cario/ero	.67114311	11	28
männlich	1	1	advanced	non-student	1	cario/ero	.51332331	11	29
männlich	1	1	advanced	non-student	1	cario/ero	.84482878	11	3
männlich	0	1	moderate	non-student	1	cario/ero	.57395989	11	30
männlich	1	1	moderate	non-student	1	cario/ero	.97616631	11	31
männlich	0	0	moderate	non-student	1	cario/ero	.72364068	11	32a
männlich	0	0	moderate	non-student	1	cario/ero	.57803649	11	32b
männlich	1	1	minor	non-student	1	cario/ero	.65134114	11	33
männlich	1	1	moderate	non-student	1	cario/ero	.66635859	11	34
männlich	1	1	minor	non-student	1	cario/ero	.52459013	11	35
männlich	1	1	advanced	non-student	1	cario/ero	.55367678	11	36
männlich	1	1	minor	non-student	1	cario/ero	.44129229	11	37
männlich	1	1	moderate	non-student	1	cario/ero	.88700879	11	38
männlich	1	1	minor	non-student	1	cario/ero	.70126259	11	39
männlich	1	1	advanced	non-student	1	cario/ero	.60017318	11	4
männlich	1	1	moderate	non-student	1	cario/ero	.64879376	11	40
männlich	0	1	minor	non-student	1	cario/ero	.3816185	11	41
männlich	1	1	moderate	non-student	1	cario/ero	.56018794	11	5a
männlich	0	1	moderate	non-student	1	cario/ero	.80661309	11	5b
männlich	0	1	minor	non-student	1	cario/ero	.77049178	11	6a
männlich	1	1	minor	non-student	1	cario/ero	.76151681	11	6b
männlich	1	1	moderate	non-student	1	cario/ero	.72761798	11	7
männlich	0	1	moderate	non-student	1	cario/ero	.45591369	11	8
männlich	0	1	moderate	non-student	1	cario/ero	.92648357	11	9
männlich	1	1	moderate	non-student	1	other	.60720831	12	1
männlich	1	1	moderate	non-student	1	other	.93442625	12	10
männlich	0	1	minor	non-student	1	other	.81605405	12	11
männlich	0	1	moderate	non-student	1	other	.73459673	12	12
männlich	0	1	moderate	non-student	1	other	.96400708	12	13
männlich	0	1	moderate	non-student	1	other	.61251521	12	14a
männlich	0	1	moderate	non-student	1	other	.74576271	12	14b
männlich	0	1	minor	non-student	1	other	.55768234	12	15
männlich	0	1	minor	non-student	1	other	.90679824	12	16
männlich	0	1	minor	non-student	1	other	.37362102	12	17
männlich	0	1	moderate	non-student	1	other	.66279143	12	18a
männlich	0	1	moderate	non-student	1	other	.72356963	12	18b
männlich	0	1	minor	non-student	1	other	.65438384	12	19
männlich	1	1	moderate	non-student	1	other	.62027234	12	2
männlich	0	1	minor	non-student	1	other	.36396796	12	20
männlich	0	1	advanced	non-student	1	other	.60021603	12	21
männlich	0	0	advanced	non-student	1	other	.61897045	12	22a
männlich	0	0	advanced	non-student	1	other	.65649289	12	22b
männlich	0	1	minor	non-student	1	other	.50127846	12	23
männlich	0	0	moderate	non-student	1	other	.57836199	12	24a
männlich	0	1	moderate	non-student	1	other	.58998251	12	24b
männlich	0	1	advanced	non-student	1	other	.55090213	12	25
männlich	0	1	advanced	non-student	1	other	.66733557	12	26a
männlich	0	1	advanced	non-student	1	other	.54583555	12	26b
männlich	0	1	minor	non-student	1	other	.55714476	12	27
männlich	0	1	minor	non-student	1	other	.67114311	12	28
männlich	0	1	advanced	non-student	1	other	.51332331	12	29
männlich	1	1	advanced	non-student	1	other	.84482878	12	3
männlich	0	1	moderate	non-student	1	other	.57395989	12	30
männlich	0	1	moderate	non-student	1	other	.97616631	12	31
männlich	0	0	moderate	non-student	1	other	.72364068	12	32a
männlich	0	0	moderate	non-student	1	other	.57803649	12	32b
männlich	0	1	minor	non-student	1	other	.65134114	12	33
männlich	0	1	moderate	non-student	1	other	.66635859	12	34
männlich	0	1	minor	non-student	1	other	.52459013	12	35
männlich	0	1	advanced	non-student	1	other	.55367678	12	36
männlich	0	1	minor	non-student	1	other	.44129229	12	37
männlich	0	1	moderate	non-student	1	other	.88700879	12	38
männlich	0	1	minor	non-student	1	other	.70126259	12	39
männlich	0	1	advanced	non-student	1	other	.60017318	12	4
männlich	0	1	moderate	non-student	1	other	.64879376	12	40
männlich	0	1	minor	non-student	1	other	.3816185	12	41
männlich	0	1	moderate	non-student	1	other	.56018794	12	5a
männlich	0	1	moderate	non-student	1	other	.80661309	12	5b
männlich	0	1	minor	non-student	1	other	.77049178	12	6a
männlich	1	1	minor	non-student	1	other	.76151681	12	6b
männlich	1	1	moderate	non-student	1	other	.72761798	12	7
männlich	0	1	moderate	non-student	1	other	.45591369	12	8
männlich	0	1	moderate	non-student	1	other	.92648357	12	9
männlich	1	1	moderate	non-student	1	cario/ero	.60720831	13	1
männlich	1	1	moderate	non-student	1	cario/ero	.93442625	13	10
männlich	1	1	minor	non-student	1	cario/ero	.81605405	13	11
männlich	1	1	moderate	non-student	1	cario/ero	.73459673	13	12
männlich	1	1	moderate	non-student	1	cario/ero	.96400708	13	13
männlich		1	moderate	non-student	1	cario/ero	.61251521	13	14a
männlich		1	moderate	non-student	1	cario/ero	.74576271	13	14b
männlich	0	1	minor	non-student	1	cario/ero	.55768234	13	15
männlich	1	1	minor	non-student	1	cario/ero	.90679824	13	16
männlich	0	1	minor	non-student	1	cario/ero	.37362102	13	17
männlich	1	1	moderate	non-student	1	cario/ero	.66279143	13	18a
männlich	1	1	moderate	non-student	1	cario/ero	.72356963	13	18b
männlich	1	1	minor	non-student	1	cario/ero	.65438384	13	19
männlich	1	1	moderate	non-student	1	cario/ero	.62027234	13	2
männlich	0	1	minor	non-student	1	cario/ero	.36396796	13	20
männlich	1	1	advanced	non-student	1	cario/ero	.60021603	13	21
männlich	0	0	advanced	non-student	1	cario/ero	.61897045	13	22a
männlich	0	0	advanced	non-student	1	cario/ero	.65649289	13	22b
männlich	1	1	minor	non-student	1	cario/ero	.50127846	13	23
männlich	0	0	moderate	non-student	1	cario/ero	.57836199	13	24a
männlich	0	1	moderate	non-student	1	cario/ero	.58998251	13	24b
männlich	1	1	advanced	non-student	1	cario/ero	.55090213	13	25
männlich	1	1	advanced	non-student	1	cario/ero	.66733557	13	26a
männlich	0	1	advanced	non-student	1	cario/ero	.54583555	13	26b
männlich	1	1	minor	non-student	1	cario/ero	.55714476	13	27
männlich	1	1	minor	non-student	1	cario/ero	.67114311	13	28
männlich	1	1	advanced	non-student	1	cario/ero	.51332331	13	29
männlich	1	1	advanced	non-student	1	cario/ero	.84482878	13	3
männlich	1	1	moderate	non-student	1	cario/ero	.57395989	13	30
männlich	1	1	moderate	non-student	1	cario/ero	.97616631	13	31
männlich	0	0	moderate	non-student	1	cario/ero	.72364068	13	32a
männlich	0	0	moderate	non-student	1	cario/ero	.57803649	13	32b
männlich	1	1	minor	non-student	1	cario/ero	.65134114	13	33
männlich	1	1	moderate	non-student	1	cario/ero	.66635859	13	34
männlich	1	1	minor	non-student	1	cario/ero	.52459013	13	35
männlich	1	1	advanced	non-student	1	cario/ero	.55367678	13	36
männlich	1	1	minor	non-student	1	cario/ero	.44129229	13	37
männlich	1	1	moderate	non-student	1	cario/ero	.88700879	13	38
männlich	1	1	minor	non-student	1	cario/ero	.70126259	13	39
männlich	1	1	advanced	non-student	1	cario/ero	.60017318	13	4
männlich	1	1	moderate	non-student	1	cario/ero	.64879376	13	40
männlich	0	1	minor	non-student	1	cario/ero	.3816185	13	41
männlich	0	1	moderate	non-student	1	cario/ero	.56018794	13	5a
männlich	0	1	moderate	non-student	1	cario/ero	.80661309	13	5b
männlich	1	1	minor	non-student	1	cario/ero	.77049178	13	6a
männlich	1	1	minor	non-student	1	cario/ero	.76151681	13	6b
männlich	1	1	moderate	non-student	1	cario/ero	.72761798	13	7
männlich	0	1	moderate	non-student	1	cario/ero	.45591369	13	8
männlich	1	1	moderate	non-student	1	cario/ero	.92648357	13	9
männlich	1	1	moderate	non-student	1	other	.60720831	14	1
männlich	1	1	moderate	non-student	1	other	.93442625	14	10
männlich	1	1	minor	non-student	1	other	.81605405	14	11
männlich	1	1	moderate	non-student	1	other	.73459673	14	12
männlich	1	1	moderate	non-student	1	other	.96400708	14	13
männlich	0	1	moderate	non-student	1	other	.61251521	14	14a
männlich	1	1	moderate	non-student	1	other	.74576271	14	14b
männlich	0	1	minor	non-student	1	other	.55768234	14	15
männlich	1	1	minor	non-student	1	other	.90679824	14	16
männlich	0	1	minor	non-student	1	other	.37362102	14	17
männlich	1	1	moderate	non-student	1	other	.66279143	14	18a
männlich	1	1	moderate	non-student	1	other	.72356963	14	18b
männlich	1	1	minor	non-student	1	other	.65438384	14	19
männlich	1	1	moderate	non-student	1	other	.62027234	14	2
männlich	0	1	minor	non-student	1	other	.36396796	14	20
männlich	1	1	advanced	non-student	1	other	.60021603	14	21
männlich	0	0	advanced	non-student	1	other	.61897045	14	22a
männlich	0	0	advanced	non-student	1	other	.65649289	14	22b
männlich	1	1	minor	non-student	1	other	.50127846	14	23
männlich	1	0	moderate	non-student	1	other	.57836199	14	24a
männlich	1	1	moderate	non-student	1	other	.58998251	14	24b
männlich	1	1	advanced	non-student	1	other	.55090213	14	25
männlich	1	1	advanced	non-student	1	other	.66733557	14	26a
männlich	1	1	advanced	non-student	1	other	.54583555	14	26b
männlich	1	1	minor	non-student	1	other	.55714476	14	27
männlich	1	1	minor	non-student	1	other	.67114311	14	28
männlich	1	1	advanced	non-student	1	other	.51332331	14	29
männlich	0	1	advanced	non-student	1	other	.84482878	14	3
männlich	1	1	moderate	non-student	1	other	.57395989	14	30
männlich	1	1	moderate	non-student	1	other	.97616631	14	31
männlich	0	0	moderate	non-student	1	other	.72364068	14	32a
männlich	1	0	moderate	non-student	1	other	.57803649	14	32b
männlich	1	1	minor	non-student	1	other	.65134114	14	33
männlich	1	1	moderate	non-student	1	other	.66635859	14	34
männlich	1	1	minor	non-student	1	other	.52459013	14	35
männlich	1	1	advanced	non-student	1	other	.55367678	14	36
männlich	0	1	minor	non-student	1	other	.44129229	14	37
männlich	1	1	moderate	non-student	1	other	.88700879	14	38
männlich	1	1	minor	non-student	1	other	.70126259	14	39
männlich	1	1	advanced	non-student	1	other	.60017318	14	4
männlich	1	1	moderate	non-student	1	other	.64879376	14	40
männlich	1	1	minor	non-student	1	other	.3816185	14	41
männlich	0	1	moderate	non-student	1	other	.56018794	14	5a
männlich	0	1	moderate	non-student	1	other	.80661309	14	5b
männlich	0	1	minor	non-student	1	other	.77049178	14	6a
männlich	1	1	minor	non-student	1	other	.76151681	14	6b
männlich	1	1	moderate	non-student	1	other	.72761798	14	7
männlich	1	1	moderate	non-student	1	other	.45591369	14	8
männlich	0	1	moderate	non-student	1	other	.92648357	14	9
männlich	1	1	moderate	non-student	1	other	.60720831	15	1
männlich	1	1	moderate	non-student	1	other	.93442625	15	10
männlich	1	1	minor	non-student	1	other	.81605405	15	11
männlich	1	1	moderate	non-student	1	other	.73459673	15	12
männlich	1	1	moderate	non-student	1	other	.96400708	15	13
männlich	0	1	moderate	non-student	1	other	.61251521	15	14a
männlich	0	1	moderate	non-student	1	other	.74576271	15	14b
männlich	0	1	minor	non-student	1	other	.55768234	15	15
männlich	1	1	minor	non-student	1	other	.90679824	15	16
männlich	0	1	minor	non-student	1	other	.37362102	15	17
männlich	1	1	moderate	non-student	1	other	.66279143	15	18a
männlich	1	1	moderate	non-student	1	other	.72356963	15	18b
männlich	1	1	minor	non-student	1	other	.65438384	15	19
männlich	1	1	moderate	non-student	1	other	.62027234	15	2
männlich	0	1	minor	non-student	1	other	.36396796	15	20
männlich	1	1	advanced	non-student	1	other	.60021603	15	21
männlich	0	0	advanced	non-student	1	other	.61897045	15	22a
männlich	0	0	advanced	non-student	1	other	.65649289	15	22b
männlich	1	1	minor	non-student	1	other	.50127846	15	23
männlich	0	0	moderate	non-student	1	other	.57836199	15	24a
männlich	0	1	moderate	non-student	1	other	.58998251	15	24b
männlich	1	1	advanced	non-student	1	other	.55090213	15	25
männlich	1	1	advanced	non-student	1	other	.66733557	15	26a
männlich	0	1	advanced	non-student	1	other	.54583555	15	26b
männlich	0	1	minor	non-student	1	other	.55714476	15	27
männlich	1	1	minor	non-student	1	other	.67114311	15	28
männlich	1	1	advanced	non-student	1	other	.51332331	15	29
männlich	1	1	advanced	non-student	1	other	.84482878	15	3
männlich	0	1	moderate	non-student	1	other	.57395989	15	30
männlich	1	1	moderate	non-student	1	other	.97616631	15	31
männlich	0	0	moderate	non-student	1	other	.72364068	15	32a
männlich	0	0	moderate	non-student	1	other	.57803649	15	32b
männlich	1	1	minor	non-student	1	other	.65134114	15	33
männlich	1	1	moderate	non-student	1	other	.66635859	15	34
männlich	0	1	minor	non-student	1	other	.52459013	15	35
männlich	1	1	advanced	non-student	1	other	.55367678	15	36
männlich	0	1	minor	non-student	1	other	.44129229	15	37
männlich	1	1	moderate	non-student	1	other	.88700879	15	38
männlich	0	1	minor	non-student	1	other	.70126259	15	39
männlich	1	1	advanced	non-student	1	other	.60017318	15	4
männlich	1	1	moderate	non-student	1	other	.64879376	15	40
männlich	0	1	minor	non-student	1	other	.3816185	15	41
männlich	0	1	moderate	non-student	1	other	.56018794	15	5a
männlich	0	1	moderate	non-student	1	other	.80661309	15	5b
männlich	0	1	minor	non-student	1	other	.77049178	15	6a
männlich	1	1	minor	non-student	1	other	.76151681	15	6b
männlich	1	1	moderate	non-student	1	other	.72761798	15	7
männlich	1	1	moderate	non-student	1	other	.45591369	15	8
männlich	0	1	moderate	non-student	1	other	.92648357	15	9
weiblich	1	1	moderate	non-student	1	cario/ero	.60720831	16	1
weiblich	1	1	moderate	non-student	1	cario/ero	.93442625	16	10
weiblich	1	1	minor	non-student	1	cario/ero	.81605405	16	11
weiblich	1	1	moderate	non-student	1	cario/ero	.73459673	16	12
weiblich	1	1	moderate	non-student	1	cario/ero	.96400708	16	13
weiblich	1	1	moderate	non-student	1	cario/ero	.61251521	16	14a
weiblich	1	1	moderate	non-student	1	cario/ero	.74576271	16	14b
weiblich	0	1	minor	non-student	1	cario/ero	.55768234	16	15
weiblich	1	1	minor	non-student	1	cario/ero	.90679824	16	16
weiblich	0	1	minor	non-student	1	cario/ero	.37362102	16	17
weiblich	1	1	moderate	non-student	1	cario/ero	.66279143	16	18a
weiblich	1	1	moderate	non-student	1	cario/ero	.72356963	16	18b
weiblich	0	1	minor	non-student	1	cario/ero	.65438384	16	19
weiblich	1	1	moderate	non-student	1	cario/ero	.62027234	16	2
weiblich	0	1	minor	non-student	1	cario/ero	.36396796	16	20
weiblich	1	1	advanced	non-student	1	cario/ero	.60021603	16	21
weiblich	0	0	advanced	non-student	1	cario/ero	.61897045	16	22a
weiblich	0	0	advanced	non-student	1	cario/ero	.65649289	16	22b
weiblich	1	1	minor	non-student	1	cario/ero	.50127846	16	23
weiblich	0	0	moderate	non-student	1	cario/ero	.57836199	16	24a
weiblich	0	1	moderate	non-student	1	cario/ero	.58998251	16	24b
weiblich	1	1	advanced	non-student	1	cario/ero	.55090213	16	25
weiblich	1	1	advanced	non-student	1	cario/ero	.66733557	16	26a
weiblich	1	1	advanced	non-student	1	cario/ero	.54583555	16	26b
weiblich	1	1	minor	non-student	1	cario/ero	.55714476	16	27
weiblich	1	1	minor	non-student	1	cario/ero	.67114311	16	28
weiblich	1	1	advanced	non-student	1	cario/ero	.51332331	16	29
weiblich	1	1	advanced	non-student	1	cario/ero	.84482878	16	3
weiblich	1	1	moderate	non-student	1	cario/ero	.57395989	16	30
weiblich	1	1	moderate	non-student	1	cario/ero	.97616631	16	31
weiblich	0	0	moderate	non-student	1	cario/ero	.72364068	16	32a
weiblich	0	0	moderate	non-student	1	cario/ero	.57803649	16	32b
weiblich	1	1	minor	non-student	1	cario/ero	.65134114	16	33
weiblich	1	1	moderate	non-student	1	cario/ero	.66635859	16	34
weiblich	1	1	minor	non-student	1	cario/ero	.52459013	16	35
weiblich	1	1	advanced	non-student	1	cario/ero	.55367678	16	36
weiblich	1	1	minor	non-student	1	cario/ero	.44129229	16	37
weiblich	1	1	moderate	non-student	1	cario/ero	.88700879	16	38
weiblich	1	1	minor	non-student	1	cario/ero	.70126259	16	39
weiblich	0	1	advanced	non-student	1	cario/ero	.60017318	16	4
weiblich	1	1	moderate	non-student	1	cario/ero	.64879376	16	40
weiblich	0	1	minor	non-student	1	cario/ero	.3816185	16	41
weiblich	0	1	moderate	non-student	1	cario/ero	.56018794	16	5a
weiblich	1	1	moderate	non-student	1	cario/ero	.80661309	16	5b
weiblich	1	1	minor	non-student	1	cario/ero	.77049178	16	6a
weiblich	1	1	minor	non-student	1	cario/ero	.76151681	16	6b
weiblich	1	1	moderate	non-student	1	cario/ero	.72761798	16	7
weiblich	0	1	moderate	non-student	1	cario/ero	.45591369	16	8
weiblich	1	1	moderate	non-student	1	cario/ero	.92648357	16	9
männlich	1	1	moderate	non-student	1	cario/ero	.60720831	17	1
männlich	1	1	moderate	non-student	1	cario/ero	.93442625	17	10
männlich	1	1	minor	non-student	1	cario/ero	.81605405	17	11
männlich	1	1	moderate	non-student	1	cario/ero	.73459673	17	12
männlich	1	1	moderate	non-student	1	cario/ero	.96400708	17	13
männlich	1	1	moderate	non-student	1	cario/ero	.61251521	17	14a
männlich	1	1	moderate	non-student	1	cario/ero	.74576271	17	14b
männlich	0	1	minor	non-student	1	cario/ero	.55768234	17	15
männlich	1	1	minor	non-student	1	cario/ero	.90679824	17	16
männlich	0	1	minor	non-student	1	cario/ero	.37362102	17	17
männlich	1	1	moderate	non-student	1	cario/ero	.66279143	17	18a
männlich	1	1	moderate	non-student	1	cario/ero	.72356963	17	18b
männlich	0	1	minor	non-student	1	cario/ero	.65438384	17	19
männlich	1	1	moderate	non-student	1	cario/ero	.62027234	17	2
männlich	0	1	minor	non-student	1	cario/ero	.36396796	17	20
männlich	1	1	advanced	non-student	1	cario/ero	.60021603	17	21
männlich	0	0	advanced	non-student	1	cario/ero	.61897045	17	22a
männlich	0	0	advanced	non-student	1	cario/ero	.65649289	17	22b
männlich	0	1	minor	non-student	1	cario/ero	.50127846	17	23
männlich	0	0	moderate	non-student	1	cario/ero	.57836199	17	24a
männlich	0	1	moderate	non-student	1	cario/ero	.58998251	17	24b
männlich	0	1	advanced	non-student	1	cario/ero	.55090213	17	25
männlich	1	1	advanced	non-student	1	cario/ero	.66733557	17	26a
männlich	1	1	advanced	non-student	1	cario/ero	.54583555	17	26b
männlich	0	1	minor	non-student	1	cario/ero	.55714476	17	27
männlich	1	1	minor	non-student	1	cario/ero	.67114311	17	28
männlich	1	1	advanced	non-student	1	cario/ero	.51332331	17	29
männlich	1	1	advanced	non-student	1	cario/ero	.84482878	17	3
männlich	0	1	moderate	non-student	1	cario/ero	.57395989	17	30
männlich	1	1	moderate	non-student	1	cario/ero	.97616631	17	31
männlich	0	0	moderate	non-student	1	cario/ero	.72364068	17	32a
männlich	0	0	moderate	non-student	1	cario/ero	.57803649	17	32b
männlich	1	1	minor	non-student	1	cario/ero	.65134114	17	33
männlich	1	1	moderate	non-student	1	cario/ero	.66635859	17	34
männlich	1	1	minor	non-student	1	cario/ero	.52459013	17	35
männlich	1	1	advanced	non-student	1	cario/ero	.55367678	17	36
männlich	0	1	minor	non-student	1	cario/ero	.44129229	17	37
männlich	1	1	moderate	non-student	1	cario/ero	.88700879	17	38
männlich	0	1	minor	non-student	1	cario/ero	.70126259	17	39
männlich	1	1	advanced	non-student	1	cario/ero	.60017318	17	4
männlich	0	1	moderate	non-student	1	cario/ero	.64879376	17	40
männlich	0	1	minor	non-student	1	cario/ero	.3816185	17	41
männlich		1	moderate	non-student	1	cario/ero	.56018794	17	5a
männlich		1	moderate	non-student	1	cario/ero	.80661309	17	5b
männlich	0	1	minor	non-student	1	cario/ero	.77049178	17	6a
männlich	1	1	minor	non-student	1	cario/ero	.76151681	17	6b
männlich	1	1	moderate	non-student	1	cario/ero	.72761798	17	7
männlich	1	1	moderate	non-student	1	cario/ero	.45591369	17	8
männlich	1	1	moderate	non-student	1	cario/ero	.92648357	17	9
männlich	1	1	moderate	non-student	0	cario/ero	.60720831	18	1
männlich	1	1	moderate	non-student	0	cario/ero	.93442625	18	10
männlich	1	1	minor	non-student	0	cario/ero	.81605405	18	11
männlich	1	1	moderate	non-student	0	cario/ero	.73459673	18	12
männlich	1	1	moderate	non-student	0	cario/ero	.96400708	18	13
männlich	1	1	moderate	non-student	0	cario/ero	.61251521	18	14a
männlich	1	1	moderate	non-student	0	cario/ero	.74576271	18	14b
männlich	0	1	minor	non-student	0	cario/ero	.55768234	18	15
männlich	1	1	minor	non-student	0	cario/ero	.90679824	18	16
männlich	0	1	minor	non-student	0	cario/ero	.37362102	18	17
männlich	1	1	moderate	non-student	0	cario/ero	.66279143	18	18a
männlich	1	1	moderate	non-student	0	cario/ero	.72356963	18	18b
männlich	1	1	minor	non-student	0	cario/ero	.65438384	18	19
männlich	1	1	moderate	non-student	0	cario/ero	.62027234	18	2
männlich	0	1	minor	non-student	0	cario/ero	.36396796	18	20
männlich	1	1	advanced	non-student	0	cario/ero	.60021603	18	21
männlich	0	0	advanced	non-student	0	cario/ero	.61897045	18	22a
männlich	0	0	advanced	non-student	0	cario/ero	.65649289	18	22b
männlich	1	1	minor	non-student	0	cario/ero	.50127846	18	23
männlich	0	0	moderate	non-student	0	cario/ero	.57836199	18	24a
männlich	0	1	moderate	non-student	0	cario/ero	.58998251	18	24b
männlich	1	1	advanced	non-student	0	cario/ero	.55090213	18	25
männlich	1	1	advanced	non-student	0	cario/ero	.66733557	18	26a
männlich	1	1	advanced	non-student	0	cario/ero	.54583555	18	26b
männlich	1	1	minor	non-student	0	cario/ero	.55714476	18	27
männlich	1	1	minor	non-student	0	cario/ero	.67114311	18	28
männlich	1	1	advanced	non-student	0	cario/ero	.51332331	18	29
männlich	1	1	advanced	non-student	0	cario/ero	.84482878	18	3
männlich	1	1	moderate	non-student	0	cario/ero	.57395989	18	30
männlich	1	1	moderate	non-student	0	cario/ero	.97616631	18	31
männlich	0	0	moderate	non-student	0	cario/ero	.72364068	18	32a
männlich	0	0	moderate	non-student	0	cario/ero	.57803649	18	32b
männlich	1	1	minor	non-student	0	cario/ero	.65134114	18	33
männlich	1	1	moderate	non-student	0	cario/ero	.66635859	18	34
männlich	1	1	minor	non-student	0	cario/ero	.52459013	18	35
männlich	1	1	advanced	non-student	0	cario/ero	.55367678	18	36
männlich	0	1	minor	non-student	0	cario/ero	.44129229	18	37
männlich	1	1	moderate	non-student	0	cario/ero	.88700879	18	38
männlich	1	1	minor	non-student	0	cario/ero	.70126259	18	39
männlich	1	1	advanced	non-student	0	cario/ero	.60017318	18	4
männlich	1	1	moderate	non-student	0	cario/ero	.64879376	18	40
männlich	0	1	minor	non-student	0	cario/ero	.3816185	18	41
männlich	1	1	moderate	non-student	0	cario/ero	.56018794	18	5a
männlich	1	1	moderate	non-student	0	cario/ero	.80661309	18	5b
männlich	1	1	minor	non-student	0	cario/ero	.77049178	18	6a
männlich	1	1	minor	non-student	0	cario/ero	.76151681	18	6b
männlich	1	1	moderate	non-student	0	cario/ero	.72761798	18	7
männlich	1	1	moderate	non-student	0	cario/ero	.45591369	18	8
männlich	1	1	moderate	non-student	0	cario/ero	.92648357	18	9
weiblich	1	1	moderate	non-student	1	cario/ero	.60720831	19	1
weiblich	1	1	moderate	non-student	1	cario/ero	.93442625	19	10
weiblich	1	1	minor	non-student	1	cario/ero	.81605405	19	11
weiblich	1	1	moderate	non-student	1	cario/ero	.73459673	19	12
weiblich	1	1	moderate	non-student	1	cario/ero	.96400708	19	13
weiblich	1	1	moderate	non-student	1	cario/ero	.61251521	19	14a
weiblich	1	1	moderate	non-student	1	cario/ero	.74576271	19	14b
weiblich	0	1	minor	non-student	1	cario/ero	.55768234	19	15
weiblich	0	1	minor	non-student	1	cario/ero	.90679824	19	16
weiblich	0	1	minor	non-student	1	cario/ero	.37362102	19	17
weiblich	1	1	moderate	non-student	1	cario/ero	.66279143	19	18a
weiblich	1	1	moderate	non-student	1	cario/ero	.72356963	19	18b
weiblich	0	1	minor	non-student	1	cario/ero	.65438384	19	19
weiblich	1	1	moderate	non-student	1	cario/ero	.62027234	19	2
weiblich	0	1	minor	non-student	1	cario/ero	.36396796	19	20
weiblich	1	1	advanced	non-student	1	cario/ero	.60021603	19	21
weiblich	0	0	advanced	non-student	1	cario/ero	.61897045	19	22a
weiblich	0	0	advanced	non-student	1	cario/ero	.65649289	19	22b
weiblich	1	1	minor	non-student	1	cario/ero	.50127846	19	23
weiblich	0	0	moderate	non-student	1	cario/ero	.57836199	19	24a
weiblich	1	1	moderate	non-student	1	cario/ero	.58998251	19	24b
weiblich	1	1	advanced	non-student	1	cario/ero	.55090213	19	25
weiblich	1	1	advanced	non-student	1	cario/ero	.66733557	19	26a
weiblich	1	1	advanced	non-student	1	cario/ero	.54583555	19	26b
weiblich	1	1	minor	non-student	1	cario/ero	.55714476	19	27
weiblich	1	1	minor	non-student	1	cario/ero	.67114311	19	28
weiblich	1	1	advanced	non-student	1	cario/ero	.51332331	19	29
weiblich	1	1	advanced	non-student	1	cario/ero	.84482878	19	3
weiblich	1	1	moderate	non-student	1	cario/ero	.57395989	19	30
weiblich		1	moderate	non-student	1	cario/ero	.97616631	19	31
weiblich	1	0	moderate	non-student	1	cario/ero	.72364068	19	32a
weiblich	0	0	moderate	non-student	1	cario/ero	.57803649	19	32b
weiblich	1	1	minor	non-student	1	cario/ero	.65134114	19	33
weiblich	1	1	moderate	non-student	1	cario/ero	.66635859	19	34
weiblich	1	1	minor	non-student	1	cario/ero	.52459013	19	35
weiblich	1	1	advanced	non-student	1	cario/ero	.55367678	19	36
weiblich	1	1	minor	non-student	1	cario/ero	.44129229	19	37
weiblich	1	1	moderate	non-student	1	cario/ero	.88700879	19	38
weiblich	1	1	minor	non-student	1	cario/ero	.70126259	19	39
weiblich	1	1	advanced	non-student	1	cario/ero	.60017318	19	4
weiblich	1	1	moderate	non-student	1	cario/ero	.64879376	19	40
weiblich	1	1	minor	non-student	1	cario/ero	.3816185	19	41
weiblich	1	1	moderate	non-student	1	cario/ero	.56018794	19	5a
weiblich	1	1	moderate	non-student	1	cario/ero	.80661309	19	5b
weiblich	1	1	minor	non-student	1	cario/ero	.77049178	19	6a
weiblich	1	1	minor	non-student	1	cario/ero	.76151681	19	6b
weiblich	1	1	moderate	non-student	1	cario/ero	.72761798	19	7
weiblich	1	1	moderate	non-student	1	cario/ero	.45591369	19	8
weiblich	1	1	moderate	non-student	1	cario/ero	.92648357	19	9
männlich	1	1	moderate	non-student	0	other	.60720831	20	1
männlich	1	1	moderate	non-student	0	other	.93442625	20	10
männlich	1	1	minor	non-student	0	other	.81605405	20	11
männlich	1	1	moderate	non-student	0	other	.73459673	20	12
männlich	0	1	moderate	non-student	0	other	.96400708	20	13
männlich	0	1	moderate	non-student	0	other	.61251521	20	14a
männlich	1	1	moderate	non-student	0	other	.74576271	20	14b
männlich	0	1	minor	non-student	0	other	.55768234	20	15
männlich	0	1	minor	non-student	0	other	.90679824	20	16
männlich	1	1	minor	non-student	0	other	.37362102	20	17
männlich	0	1	moderate	non-student	0	other	.66279143	20	18a
männlich	0	1	moderate	non-student	0	other	.72356963	20	18b
männlich	0	1	minor	non-student	0	other	.65438384	20	19
männlich	0	1	moderate	non-student	0	other	.62027234	20	2
männlich	0	1	minor	non-student	0	other	.36396796	20	20
männlich	1	1	advanced	non-student	0	other	.60021603	20	21
männlich	0	0	advanced	non-student	0	other	.61897045	20	22a
männlich	0	0	advanced	non-student	0	other	.65649289	20	22b
männlich	0	1	minor	non-student	0	other	.50127846	20	23
männlich	0	0	moderate	non-student	0	other	.57836199	20	24a
männlich	0	1	moderate	non-student	0	other	.58998251	20	24b
männlich	0	1	advanced	non-student	0	other	.55090213	20	25
männlich	1	1	advanced	non-student	0	other	.66733557	20	26a
männlich	0	1	advanced	non-student	0	other	.54583555	20	26b
männlich	0	1	minor	non-student	0	other	.55714476	20	27
männlich	1	1	minor	non-student	0	other	.67114311	20	28
männlich	1	1	advanced	non-student	0	other	.51332331	20	29
männlich	0	1	advanced	non-student	0	other	.84482878	20	3
männlich	0	1	moderate	non-student	0	other	.57395989	20	30
männlich	0	1	moderate	non-student	0	other	.97616631	20	31
männlich	0	0	moderate	non-student	0	other	.72364068	20	32a
männlich	0	0	moderate	non-student	0	other	.57803649	20	32b
männlich	1	1	minor	non-student	0	other	.65134114	20	33
männlich	0	1	moderate	non-student	0	other	.66635859	20	34
männlich	0	1	minor	non-student	0	other	.52459013	20	35
männlich	0	1	advanced	non-student	0	other	.55367678	20	36
männlich	0	1	minor	non-student	0	other	.44129229	20	37
männlich	1	1	moderate	non-student	0	other	.88700879	20	38
männlich	0	1	minor	non-student	0	other	.70126259	20	39
männlich	0	1	advanced	non-student	0	other	.60017318	20	4
männlich	0	1	moderate	non-student	0	other	.64879376	20	40
männlich	0	1	minor	non-student	0	other	.3816185	20	41
männlich	0	1	moderate	non-student	0	other	.56018794	20	5a
männlich	0	1	moderate	non-student	0	other	.80661309	20	5b
männlich	1	1	minor	non-student	0	other	.77049178	20	6a
männlich	1	1	minor	non-student	0	other	.76151681	20	6b
männlich	0	1	moderate	non-student	0	other	.72761798	20	7
männlich	0	1	moderate	non-student	0	other	.45591369	20	8
männlich	1	1	moderate	non-student	0	other	.92648357	20	9
männlich	0	1	moderate	non-student	1	cario/ero	.60720831	21	1
männlich	1	1	moderate	non-student	1	cario/ero	.93442625	21	10
männlich	1	1	minor	non-student	1	cario/ero	.81605405	21	11
männlich	1	1	moderate	non-student	1	cario/ero	.73459673	21	12
männlich	1	1	moderate	non-student	1	cario/ero	.96400708	21	13
männlich	0	1	moderate	non-student	1	cario/ero	.61251521	21	14a
männlich	1	1	moderate	non-student	1	cario/ero	.74576271	21	14b
männlich	0	1	minor	non-student	1	cario/ero	.55768234	21	15
männlich	0	1	minor	non-student	1	cario/ero	.90679824	21	16
männlich	1	1	minor	non-student	1	cario/ero	.37362102	21	17
männlich	1	1	moderate	non-student	1	cario/ero	.66279143	21	18a
männlich	1	1	moderate	non-student	1	cario/ero	.72356963	21	18b
männlich	1	1	minor	non-student	1	cario/ero	.65438384	21	19
männlich	1	1	moderate	non-student	1	cario/ero	.62027234	21	2
männlich	0	1	minor	non-student	1	cario/ero	.36396796	21	20
männlich	1	1	advanced	non-student	1	cario/ero	.60021603	21	21
männlich	0	0	advanced	non-student	1	cario/ero	.61897045	21	22a
männlich	1	0	advanced	non-student	1	cario/ero	.65649289	21	22b
männlich	1	1	minor	non-student	1	cario/ero	.50127846	21	23
männlich	1	0	moderate	non-student	1	cario/ero	.57836199	21	24a
männlich	1	1	moderate	non-student	1	cario/ero	.58998251	21	24b
männlich	1	1	advanced	non-student	1	cario/ero	.55090213	21	25
männlich	1	1	advanced	non-student	1	cario/ero	.66733557	21	26a
männlich	0	1	advanced	non-student	1	cario/ero	.54583555	21	26b
männlich	1	1	minor	non-student	1	cario/ero	.55714476	21	27
männlich	1	1	minor	non-student	1	cario/ero	.67114311	21	28
männlich	1	1	advanced	non-student	1	cario/ero	.51332331	21	29
männlich	1	1	advanced	non-student	1	cario/ero	.84482878	21	3
männlich	1	1	moderate	non-student	1	cario/ero	.57395989	21	30
männlich	1	1	moderate	non-student	1	cario/ero	.97616631	21	31
männlich	1	0	moderate	non-student	1	cario/ero	.72364068	21	32a
männlich	1	0	moderate	non-student	1	cario/ero	.57803649	21	32b
männlich	1	1	minor	non-student	1	cario/ero	.65134114	21	33
männlich	1	1	moderate	non-student	1	cario/ero	.66635859	21	34
männlich	1	1	minor	non-student	1	cario/ero	.52459013	21	35
männlich	0	1	advanced	non-student	1	cario/ero	.55367678	21	36
männlich	1	1	minor	non-student	1	cario/ero	.44129229	21	37
männlich	1	1	moderate	non-student	1	cario/ero	.88700879	21	38
männlich	1	1	minor	non-student	1	cario/ero	.70126259	21	39
männlich	0	1	advanced	non-student	1	cario/ero	.60017318	21	4
männlich	1	1	moderate	non-student	1	cario/ero	.64879376	21	40
männlich	1	1	minor	non-student	1	cario/ero	.3816185	21	41
männlich	1	1	moderate	non-student	1	cario/ero	.56018794	21	5a
männlich	1	1	moderate	non-student	1	cario/ero	.80661309	21	5b
männlich	1	1	minor	non-student	1	cario/ero	.77049178	21	6a
männlich	1	1	minor	non-student	1	cario/ero	.76151681	21	6b
männlich	1	1	moderate	non-student	1	cario/ero	.72761798	21	7
männlich	0	1	moderate	non-student	1	cario/ero	.45591369	21	8
männlich	1	1	moderate	non-student	1	cario/ero	.92648357	21	9
männlich	1	1	moderate	non-student	0	cario/ero	.60720831	22	1
männlich	1	1	moderate	non-student	0	cario/ero	.93442625	22	10
männlich	1	1	minor	non-student	0	cario/ero	.81605405	22	11
männlich	1	1	moderate	non-student	0	cario/ero	.73459673	22	12
männlich	1	1	moderate	non-student	0	cario/ero	.96400708	22	13
männlich	1	1	moderate	non-student	0	cario/ero	.61251521	22	14a
männlich	1	1	moderate	non-student	0	cario/ero	.74576271	22	14b
männlich	0	1	minor	non-student	0	cario/ero	.55768234	22	15
männlich	0	1	minor	non-student	0	cario/ero	.90679824	22	16
männlich	0	1	minor	non-student	0	cario/ero	.37362102	22	17
männlich	1	1	moderate	non-student	0	cario/ero	.66279143	22	18a
männlich	1	1	moderate	non-student	0	cario/ero	.72356963	22	18b
männlich	1	1	minor	non-student	0	cario/ero	.65438384	22	19
männlich	1	1	moderate	non-student	0	cario/ero	.62027234	22	2
männlich	1	1	minor	non-student	0	cario/ero	.36396796	22	20
männlich	1	1	advanced	non-student	0	cario/ero	.60021603	22	21
männlich	0	0	advanced	non-student	0	cario/ero	.61897045	22	22a
männlich	0	0	advanced	non-student	0	cario/ero	.65649289	22	22b
männlich	1	1	minor	non-student	0	cario/ero	.50127846	22	23
männlich	0	0	moderate	non-student	0	cario/ero	.57836199	22	24a
männlich	1	1	moderate	non-student	0	cario/ero	.58998251	22	24b
männlich	1	1	advanced	non-student	0	cario/ero	.55090213	22	25
männlich	1	1	advanced	non-student	0	cario/ero	.66733557	22	26a
männlich	1	1	advanced	non-student	0	cario/ero	.54583555	22	26b
männlich	1	1	minor	non-student	0	cario/ero	.55714476	22	27
männlich	1	1	minor	non-student	0	cario/ero	.67114311	22	28
männlich	1	1	advanced	non-student	0	cario/ero	.51332331	22	29
männlich	1	1	advanced	non-student	0	cario/ero	.84482878	22	3
männlich	1	1	moderate	non-student	0	cario/ero	.57395989	22	30
männlich	1	1	moderate	non-student	0	cario/ero	.97616631	22	31
männlich	0	0	moderate	non-student	0	cario/ero	.72364068	22	32a
männlich	0	0	moderate	non-student	0	cario/ero	.57803649	22	32b
männlich	1	1	minor	non-student	0	cario/ero	.65134114	22	33
männlich	1	1	moderate	non-student	0	cario/ero	.66635859	22	34
männlich	1	1	minor	non-student	0	cario/ero	.52459013	22	35
männlich	1	1	advanced	non-student	0	cario/ero	.55367678	22	36
männlich	1	1	minor	non-student	0	cario/ero	.44129229	22	37
männlich	1	1	moderate	non-student	0	cario/ero	.88700879	22	38
männlich	1	1	minor	non-student	0	cario/ero	.70126259	22	39
männlich	1	1	advanced	non-student	0	cario/ero	.60017318	22	4
männlich	1	1	moderate	non-student	0	cario/ero	.64879376	22	40
männlich	0	1	minor	non-student	0	cario/ero	.3816185	22	41
männlich	1	1	moderate	non-student	0	cario/ero	.56018794	22	5a
männlich	1	1	moderate	non-student	0	cario/ero	.80661309	22	5b
männlich	1	1	minor	non-student	0	cario/ero	.77049178	22	6a
männlich	1	1	minor	non-student	0	cario/ero	.76151681	22	6b
männlich	1	1	moderate	non-student	0	cario/ero	.72761798	22	7
männlich	1	1	moderate	non-student	0	cario/ero	.45591369	22	8
männlich	1	1	moderate	non-student	0	cario/ero	.92648357	22	9
weiblich	1	1	moderate	non-student	1	other	.60720831	23	1
weiblich	1	1	moderate	non-student	1	other	.93442625	23	10
weiblich	1	1	minor	non-student	1	other	.81605405	23	11
weiblich	1	1	moderate	non-student	1	other	.73459673	23	12
weiblich	1	1	moderate	non-student	1	other	.96400708	23	13
weiblich	0	1	moderate	non-student	1	other	.61251521	23	14a
weiblich	0	1	moderate	non-student	1	other	.74576271	23	14b
weiblich	0	1	minor	non-student	1	other	.55768234	23	15
weiblich	0	1	minor	non-student	1	other	.90679824	23	16
weiblich	0	1	minor	non-student	1	other	.37362102	23	17
weiblich	1	1	moderate	non-student	1	other	.66279143	23	18a
weiblich	1	1	moderate	non-student	1	other	.72356963	23	18b
weiblich	1	1	minor	non-student	1	other	.65438384	23	19
weiblich	0	1	moderate	non-student	1	other	.62027234	23	2
weiblich	0	1	minor	non-student	1	other	.36396796	23	20
weiblich	1	1	advanced	non-student	1	other	.60021603	23	21
weiblich	0	0	advanced	non-student	1	other	.61897045	23	22a
weiblich	1	0	advanced	non-student	1	other	.65649289	23	22b
weiblich	0	1	minor	non-student	1	other	.50127846	23	23
weiblich	1	0	moderate	non-student	1	other	.57836199	23	24a
weiblich	1	1	moderate	non-student	1	other	.58998251	23	24b
weiblich	1	1	advanced	non-student	1	other	.55090213	23	25
weiblich	1	1	advanced	non-student	1	other	.66733557	23	26a
weiblich	1	1	advanced	non-student	1	other	.54583555	23	26b
weiblich	1	1	minor	non-student	1	other	.55714476	23	27
weiblich	1	1	minor	non-student	1	other	.67114311	23	28
weiblich	1	1	advanced	non-student	1	other	.51332331	23	29
weiblich	1	1	advanced	non-student	1	other	.84482878	23	3
weiblich	0	1	moderate	non-student	1	other	.57395989	23	30
weiblich	1	1	moderate	non-student	1	other	.97616631	23	31
weiblich	1	0	moderate	non-student	1	other	.72364068	23	32a
weiblich	0	0	moderate	non-student	1	other	.57803649	23	32b
weiblich	0	1	minor	non-student	1	other	.65134114	23	33
weiblich	1	1	moderate	non-student	1	other	.66635859	23	34
weiblich	1	1	minor	non-student	1	other	.52459013	23	35
weiblich	1	1	advanced	non-student	1	other	.55367678	23	36
weiblich	1	1	minor	non-student	1	other	.44129229	23	37
weiblich	1	1	moderate	non-student	1	other	.88700879	23	38
weiblich	1	1	minor	non-student	1	other	.70126259	23	39
weiblich	1	1	advanced	non-student	1	other	.60017318	23	4
weiblich	1	1	moderate	non-student	1	other	.64879376	23	40
weiblich	0	1	minor	non-student	1	other	.3816185	23	41
weiblich	1	1	moderate	non-student	1	other	.56018794	23	5a
weiblich	1	1	moderate	non-student	1	other	.80661309	23	5b
weiblich	0	1	minor	non-student	1	other	.77049178	23	6a
weiblich	0	1	minor	non-student	1	other	.76151681	23	6b
weiblich	1	1	moderate	non-student	1	other	.72761798	23	7
weiblich	0	1	moderate	non-student	1	other	.45591369	23	8
weiblich	0	1	moderate	non-student	1	other	.92648357	23	9
männlich	1	1	moderate	student			.60720831	24	1
männlich	1	1	moderate	student			.93442625	24	10
männlich	1	1	minor	student			.81605405	24	11
männlich	1	1	moderate	student			.73459673	24	12
männlich	0	1	moderate	student			.96400708	24	13
männlich	0	1	moderate	student			.61251521	24	14a
männlich	0	1	moderate	student			.74576271	24	14b
männlich	0	1	minor	student			.55768234	24	15
männlich	0	1	minor	student			.90679824	24	16
männlich	0	1	minor	student			.37362102	24	17
männlich	1	1	moderate	student			.66279143	24	18a
männlich	1	1	moderate	student			.72356963	24	18b
männlich	0	1	minor	student			.65438384	24	19
männlich	1	1	moderate	student			.62027234	24	2
männlich	0	1	minor	student			.36396796	24	20
männlich	1	1	advanced	student			.60021603	24	21
männlich	0	0	advanced	student			.61897045	24	22a
männlich	0	0	advanced	student			.65649289	24	22b
männlich	1	1	minor	student			.50127846	24	23
männlich	0	0	moderate	student			.57836199	24	24a
männlich	1	1	moderate	student			.58998251	24	24b
männlich	1	1	advanced	student			.55090213	24	25
männlich	1	1	advanced	student			.66733557	24	26a
männlich	1	1	advanced	student			.54583555	24	26b
männlich	1	1	minor	student			.55714476	24	27
männlich	1	1	minor	student			.67114311	24	28
männlich	1	1	advanced	student			.51332331	24	29
männlich	1	1	advanced	student			.84482878	24	3
männlich	1	1	moderate	student			.57395989	24	30
männlich	1	1	moderate	student			.97616631	24	31
männlich	1	0	moderate	student			.72364068	24	32a
männlich	0	0	moderate	student			.57803649	24	32b
männlich	1	1	minor	student			.65134114	24	33
männlich	1	1	moderate	student			.66635859	24	34
männlich	1	1	minor	student			.52459013	24	35
männlich	1	1	advanced	student			.55367678	24	36
männlich	1	1	minor	student			.44129229	24	37
männlich	1	1	moderate	student			.88700879	24	38
männlich	1	1	minor	student			.70126259	24	39
männlich	1	1	advanced	student			.60017318	24	4
männlich	1	1	moderate	student			.64879376	24	40
männlich	0	1	minor	student			.3816185	24	41
männlich	1	1	moderate	student			.56018794	24	5a
männlich	0	1	moderate	student			.80661309	24	5b
männlich	1	1	minor	student			.77049178	24	6a
männlich	1	1	minor	student			.76151681	24	6b
männlich	1	1	moderate	student			.72761798	24	7
männlich	1	1	moderate	student			.45591369	24	8
männlich	0	1	moderate	student			.92648357	24	9
männlich	0	1	moderate	student			.60720831	25	1
männlich	1	1	moderate	student			.93442625	25	10
männlich	0	1	minor	student			.81605405	25	11
männlich	1	1	moderate	student			.73459673	25	12
männlich	1	1	moderate	student			.96400708	25	13
männlich	1	1	moderate	student			.61251521	25	14a
männlich	1	1	moderate	student			.74576271	25	14b
männlich	0	1	minor	student			.55768234	25	15
männlich	0	1	minor	student			.90679824	25	16
männlich	0	1	minor	student			.37362102	25	17
männlich	1	1	moderate	student			.66279143	25	18a
männlich	1	1	moderate	student			.72356963	25	18b
männlich	1	1	minor	student			.65438384	25	19
männlich	1	1	moderate	student			.62027234	25	2
männlich	0	1	minor	student			.36396796	25	20
männlich	1	1	advanced	student			.60021603	25	21
männlich	0	0	advanced	student			.61897045	25	22a
männlich	0	0	advanced	student			.65649289	25	22b
männlich	1	1	minor	student			.50127846	25	23
männlich	0	0	moderate	student			.57836199	25	24a
männlich	0	1	moderate	student			.58998251	25	24b
männlich	0	1	advanced	student			.55090213	25	25
männlich	1	1	advanced	student			.66733557	25	26a
männlich	0	1	advanced	student			.54583555	25	26b
männlich	1	1	minor	student			.55714476	25	27
männlich	1	1	minor	student			.67114311	25	28
männlich	1	1	advanced	student			.51332331	25	29
männlich	1	1	advanced	student			.84482878	25	3
männlich	1	1	moderate	student			.57395989	25	30
männlich	1	1	moderate	student			.97616631	25	31
männlich	0	0	moderate	student			.72364068	25	32a
männlich	0	0	moderate	student			.57803649	25	32b
männlich	0	1	minor	student			.65134114	25	33
männlich	1	1	moderate	student			.66635859	25	34
männlich	1	1	minor	student			.52459013	25	35
männlich	0	1	advanced	student			.55367678	25	36
männlich	1	1	minor	student			.44129229	25	37
männlich	1	1	moderate	student			.88700879	25	38
männlich	1	1	minor	student			.70126259	25	39
männlich	0	1	advanced	student			.60017318	25	4
männlich	1	1	moderate	student			.64879376	25	40
männlich	0	1	minor	student			.3816185	25	41
männlich	1	1	moderate	student			.56018794	25	5a
männlich	0	1	moderate	student			.80661309	25	5b
männlich	1	1	minor	student			.77049178	25	6a
männlich	1	1	minor	student			.76151681	25	6b
männlich	1	1	moderate	student			.72761798	25	7
männlich	0	1	moderate	student			.45591369	25	8
männlich	1	1	moderate	student			.92648357	25	9
weiblich	1	1	moderate	student			.60720831	26	1
weiblich	1	1	moderate	student			.93442625	26	10
weiblich	1	1	minor	student			.81605405	26	11
weiblich	1	1	moderate	student			.73459673	26	12
weiblich	1	1	moderate	student			.96400708	26	13
weiblich	1	1	moderate	student			.61251521	26	14a
weiblich	1	1	moderate	student			.74576271	26	14b
weiblich	1	1	minor	student			.55768234	26	15
weiblich	1	1	minor	student			.90679824	26	16
weiblich	0	1	minor	student			.37362102	26	17
weiblich	1	1	moderate	student			.66279143	26	18a
weiblich	1	1	moderate	student			.72356963	26	18b
weiblich	1	1	minor	student			.65438384	26	19
weiblich	1	1	moderate	student			.62027234	26	2
weiblich	0	1	minor	student			.36396796	26	20
weiblich	1	1	advanced	student			.60021603	26	21
weiblich	1	0	advanced	student			.61897045	26	22a
weiblich	1	0	advanced	student			.65649289	26	22b
weiblich	1	1	minor	student			.50127846	26	23
weiblich	1	0	moderate	student			.57836199	26	24a
weiblich	1	1	moderate	student			.58998251	26	24b
weiblich	1	1	advanced	student			.55090213	26	25
weiblich	1	1	advanced	student			.66733557	26	26a
weiblich	1	1	advanced	student			.54583555	26	26b
weiblich	1	1	minor	student			.55714476	26	27
weiblich	1	1	minor	student			.67114311	26	28
weiblich	1	1	advanced	student			.51332331	26	29
weiblich	0	1	advanced	student			.84482878	26	3
weiblich	1	1	moderate	student			.57395989	26	30
weiblich	1	1	moderate	student			.97616631	26	31
weiblich	0	0	moderate	student			.72364068	26	32a
weiblich	0	0	moderate	student			.57803649	26	32b
weiblich	1	1	minor	student			.65134114	26	33
weiblich	1	1	moderate	student			.66635859	26	34
weiblich	1	1	minor	student			.52459013	26	35
weiblich	1	1	advanced	student			.55367678	26	36
weiblich	1	1	minor	student			.44129229	26	37
weiblich	1	1	moderate	student			.88700879	26	38
weiblich	1	1	minor	student			.70126259	26	39
weiblich	1	1	advanced	student			.60017318	26	4
weiblich	1	1	moderate	student			.64879376	26	40
weiblich	1	1	minor	student			.3816185	26	41
weiblich	1	1	moderate	student			.56018794	26	5a
weiblich	1	1	moderate	student			.80661309	26	5b
weiblich	1	1	minor	student			.77049178	26	6a
weiblich	0	1	minor	student			.76151681	26	6b
weiblich	1	1	moderate	student			.72761798	26	7
weiblich	1	1	moderate	student			.45591369	26	8
weiblich	1	1	moderate	student			.92648357	26	9
männlich	1	1	moderate	student			.60720831	27	1
männlich	1	1	moderate	student			.93442625	27	10
männlich	1	1	minor	student			.81605405	27	11
männlich	1	1	moderate	student			.73459673	27	12
männlich	1	1	moderate	student			.96400708	27	13
männlich	0	1	moderate	student			.61251521	27	14a
männlich	1	1	moderate	student			.74576271	27	14b
männlich	0	1	minor	student			.55768234	27	15
männlich	1	1	minor	student			.90679824	27	16
männlich	0	1	minor	student			.37362102	27	17
männlich	1	1	moderate	student			.66279143	27	18a
männlich	1	1	moderate	student			.72356963	27	18b
männlich	1	1	minor	student			.65438384	27	19
männlich	1	1	moderate	student			.62027234	27	2
männlich	1	1	minor	student			.36396796	27	20
männlich	1	1	advanced	student			.60021603	27	21
männlich	0	0	advanced	student			.61897045	27	22a
männlich	0	0	advanced	student			.65649289	27	22b
männlich	1	1	minor	student			.50127846	27	23
männlich	0	0	moderate	student			.57836199	27	24a
männlich	1	1	moderate	student			.58998251	27	24b
männlich	1	1	advanced	student			.55090213	27	25
männlich	1	1	advanced	student			.66733557	27	26a
männlich	1	1	advanced	student			.54583555	27	26b
männlich	1	1	minor	student			.55714476	27	27
männlich	1	1	minor	student			.67114311	27	28
männlich	1	1	advanced	student			.51332331	27	29
männlich	1	1	advanced	student			.84482878	27	3
männlich	1	1	moderate	student			.57395989	27	30
männlich	1	1	moderate	student			.97616631	27	31
männlich	0	0	moderate	student			.72364068	27	32a
männlich	0	0	moderate	student			.57803649	27	32b
männlich	1	1	minor	student			.65134114	27	33
männlich	1	1	moderate	student			.66635859	27	34
männlich	1	1	minor	student			.52459013	27	35
männlich	1	1	advanced	student			.55367678	27	36
männlich	1	1	minor	student			.44129229	27	37
männlich	1	1	moderate	student			.88700879	27	38
männlich	1	1	minor	student			.70126259	27	39
männlich	1	1	advanced	student			.60017318	27	4
männlich	1	1	moderate	student			.64879376	27	40
männlich	1	1	minor	student			.3816185	27	41
männlich	0	1	moderate	student			.56018794	27	5a
männlich	1	1	moderate	student			.80661309	27	5b
männlich	1	1	minor	student			.77049178	27	6a
männlich	1	1	minor	student			.76151681	27	6b
männlich	1	1	moderate	student			.72761798	27	7
männlich	0	1	moderate	student			.45591369	27	8
männlich	1	1	moderate	student			.92648357	27	9
männlich	1	1	moderate	student			.60720831	28	1
männlich	1	1	moderate	student			.93442625	28	10
männlich	1	1	minor	student			.81605405	28	11
männlich	1	1	moderate	student			.73459673	28	12
männlich	1	1	moderate	student			.96400708	28	13
männlich	0	1	moderate	student			.61251521	28	14a
männlich	1	1	moderate	student			.74576271	28	14b
männlich	0	1	minor	student			.55768234	28	15
männlich	1	1	minor	student			.90679824	28	16
männlich	0	1	minor	student			.37362102	28	17
männlich	1	1	moderate	student			.66279143	28	18a
männlich	1	1	moderate	student			.72356963	28	18b
männlich	0	1	minor	student			.65438384	28	19
männlich	0	1	moderate	student			.62027234	28	2
männlich	0	1	minor	student			.36396796	28	20
männlich	1	1	advanced	student			.60021603	28	21
männlich	0	0	advanced	student			.61897045	28	22a
männlich	0	0	advanced	student			.65649289	28	22b
männlich	1	1	minor	student			.50127846	28	23
männlich	0	0	moderate	student			.57836199	28	24a
männlich	1	1	moderate	student			.58998251	28	24b
männlich	1	1	advanced	student			.55090213	28	25
männlich	1	1	advanced	student			.66733557	28	26a
männlich	1	1	advanced	student			.54583555	28	26b
männlich	1	1	minor	student			.55714476	28	27
männlich	1	1	minor	student			.67114311	28	28
männlich	1	1	advanced	student			.51332331	28	29
männlich	1	1	advanced	student			.84482878	28	3
männlich	0	1	moderate	student			.57395989	28	30
männlich	1	1	moderate	student			.97616631	28	31
männlich	0	0	moderate	student			.72364068	28	32a
männlich	0	0	moderate	student			.57803649	28	32b
männlich	1	1	minor	student			.65134114	28	33
männlich	1	1	moderate	student			.66635859	28	34
männlich	1	1	minor	student			.52459013	28	35
männlich	0	1	advanced	student			.55367678	28	36
männlich	0	1	minor	student			.44129229	28	37
männlich	1	1	moderate	student			.88700879	28	38
männlich	1	1	minor	student			.70126259	28	39
männlich	0	1	advanced	student			.60017318	28	4
männlich	1	1	moderate	student			.64879376	28	40
männlich	0	1	minor	student			.3816185	28	41
männlich	0	1	moderate	student			.56018794	28	5a
männlich	1	1	moderate	student			.80661309	28	5b
männlich	0	1	minor	student			.77049178	28	6a
männlich	1	1	minor	student			.76151681	28	6b
männlich	1	1	moderate	student			.72761798	28	7
männlich	1	1	moderate	student			.45591369	28	8
männlich	1	1	moderate	student			.92648357	28	9
männlich	1	1	moderate	student			.60720831	29	1
männlich	1	1	moderate	student			.93442625	29	10
männlich	1	1	minor	student			.81605405	29	11
männlich	0	1	moderate	student			.73459673	29	12
männlich	0	1	moderate	student			.96400708	29	13
männlich	0	1	moderate	student			.61251521	29	14a
männlich	1	1	moderate	student			.74576271	29	14b
männlich	0	1	minor	student			.55768234	29	15
männlich	0	1	minor	student			.90679824	29	16
männlich	0	1	minor	student			.37362102	29	17
männlich	1	1	moderate	student			.66279143	29	18a
männlich	1	1	moderate	student			.72356963	29	18b
männlich	0	1	minor	student			.65438384	29	19
männlich	1	1	moderate	student			.62027234	29	2
männlich	0	1	minor	student			.36396796	29	20
männlich	1	1	advanced	student			.60021603	29	21
männlich	0	0	advanced	student			.61897045	29	22a
männlich	0	0	advanced	student			.65649289	29	22b
männlich	1	1	minor	student			.50127846	29	23
männlich	0	0	moderate	student			.57836199	29	24a
männlich	1	1	moderate	student			.58998251	29	24b
männlich	0	1	advanced	student			.55090213	29	25
männlich	1	1	advanced	student			.66733557	29	26a
männlich	1	1	advanced	student			.54583555	29	26b
männlich	1	1	minor	student			.55714476	29	27
männlich	1	1	minor	student			.67114311	29	28
männlich	1	1	advanced	student			.51332331	29	29
männlich	1	1	advanced	student			.84482878	29	3
männlich	1	1	moderate	student			.57395989	29	30
männlich	1	1	moderate	student			.97616631	29	31
männlich	0	0	moderate	student			.72364068	29	32a
männlich	0	0	moderate	student			.57803649	29	32b
männlich	1	1	minor	student			.65134114	29	33
männlich	1	1	moderate	student			.66635859	29	34
männlich	1	1	minor	student			.52459013	29	35
männlich	0	1	advanced	student			.55367678	29	36
männlich	1	1	minor	student			.44129229	29	37
männlich	1	1	moderate	student			.88700879	29	38
männlich	1	1	minor	student			.70126259	29	39
männlich	1	1	advanced	student			.60017318	29	4
männlich	1	1	moderate	student			.64879376	29	40
männlich	0	1	minor	student			.3816185	29	41
männlich	1	1	moderate	student			.56018794	29	5a
männlich	1	1	moderate	student			.80661309	29	5b
männlich	1	1	minor	student			.77049178	29	6a
männlich	1	1	minor	student			.76151681	29	6b
männlich	1	1	moderate	student			.72761798	29	7
männlich	0	1	moderate	student			.45591369	29	8
männlich	1	1	moderate	student			.92648357	29	9
weiblich	1	1	moderate	student			.60720831	30	1
weiblich	1	1	moderate	student			.93442625	30	10
weiblich	0	1	minor	student			.81605405	30	11
weiblich	1	1	moderate	student			.73459673	30	12
weiblich	1	1	moderate	student			.96400708	30	13
weiblich	0	1	moderate	student			.61251521	30	14a
weiblich	1	1	moderate	student			.74576271	30	14b
weiblich	0	1	minor	student			.55768234	30	15
weiblich	0	1	minor	student			.90679824	30	16
weiblich	0	1	minor	student			.37362102	30	17
weiblich	0	1	moderate	student			.66279143	30	18a
weiblich	0	1	moderate	student			.72356963	30	18b
weiblich	0	1	minor	student			.65438384	30	19
weiblich	1	1	moderate	student			.62027234	30	2
weiblich	0	1	minor	student			.36396796	30	20
weiblich	1	1	advanced	student			.60021603	30	21
weiblich	1	0	advanced	student			.61897045	30	22a
weiblich	0	0	advanced	student			.65649289	30	22b
weiblich	0	1	minor	student			.50127846	30	23
weiblich	0	0	moderate	student			.57836199	30	24a
weiblich	0	1	moderate	student			.58998251	30	24b
weiblich	1	1	advanced	student			.55090213	30	25
weiblich	1	1	advanced	student			.66733557	30	26a
weiblich	0	1	advanced	student			.54583555	30	26b
weiblich	1	1	minor	student			.55714476	30	27
weiblich	0	1	minor	student			.67114311	30	28
weiblich	1	1	advanced	student			.51332331	30	29
weiblich	1	1	advanced	student			.84482878	30	3
weiblich	0	1	moderate	student			.57395989	30	30
weiblich	1	1	moderate	student			.97616631	30	31
weiblich	0	0	moderate	student			.72364068	30	32a
weiblich	0	0	moderate	student			.57803649	30	32b
weiblich	1	1	minor	student			.65134114	30	33
weiblich	0	1	moderate	student			.66635859	30	34
weiblich	0	1	minor	student			.52459013	30	35
weiblich	0	1	advanced	student			.55367678	30	36
weiblich	0	1	minor	student			.44129229	30	37
weiblich	1	1	moderate	student			.88700879	30	38
weiblich	1	1	minor	student			.70126259	30	39
weiblich	0	1	advanced	student			.60017318	30	4
weiblich	1	1	moderate	student			.64879376	30	40
weiblich	0	1	minor	student			.3816185	30	41
weiblich	0	1	moderate	student			.56018794	30	5a
weiblich	1	1	moderate	student			.80661309	30	5b
weiblich	1	1	minor	student			.77049178	30	6a
weiblich	1	1	minor	student			.76151681	30	6b
weiblich	0	1	moderate	student			.72761798	30	7
weiblich	0	1	moderate	student			.45591369	30	8
weiblich	1	1	moderate	student			.92648357	30	9
männlich	1	1	moderate	student			.60720831	31	1
männlich	1	1	moderate	student			.93442625	31	10
männlich	0	1	minor	student			.81605405	31	11
männlich	0	1	moderate	student			.73459673	31	12
männlich	0	1	moderate	student			.96400708	31	13
männlich	0	1	moderate	student			.61251521	31	14a
männlich	0	1	moderate	student			.74576271	31	14b
männlich	1	1	minor	student			.55768234	31	15
männlich	1	1	minor	student			.90679824	31	16
männlich	1	1	minor	student			.37362102	31	17
männlich	1	1	moderate	student			.66279143	31	18a
männlich	0	1	moderate	student			.72356963	31	18b
männlich	0	1	minor	student			.65438384	31	19
männlich	1	1	moderate	student			.62027234	31	2
männlich	0	1	minor	student			.36396796	31	20
männlich	1	1	advanced	student			.60021603	31	21
männlich	1	0	advanced	student			.61897045	31	22a
männlich	0	0	advanced	student			.65649289	31	22b
männlich	0	1	minor	student			.50127846	31	23
männlich	0	0	moderate	student			.57836199	31	24a
männlich	1	1	moderate	student			.58998251	31	24b
männlich	1	1	advanced	student			.55090213	31	25
männlich	1	1	advanced	student			.66733557	31	26a
männlich	0	1	advanced	student			.54583555	31	26b
männlich	1	1	minor	student			.55714476	31	27
männlich	1	1	minor	student			.67114311	31	28
männlich	1	1	advanced	student			.51332331	31	29
männlich	1	1	advanced	student			.84482878	31	3
männlich	1	1	moderate	student			.57395989	31	30
männlich	1	1	moderate	student			.97616631	31	31
männlich	0	0	moderate	student			.72364068	31	32a
männlich	0	0	moderate	student			.57803649	31	32b
männlich	1	1	minor	student			.65134114	31	33
männlich	1	1	moderate	student			.66635859	31	34
männlich	0	1	minor	student			.52459013	31	35
männlich	1	1	advanced	student			.55367678	31	36
männlich	1	1	minor	student			.44129229	31	37
männlich	1	1	moderate	student			.88700879	31	38
männlich	1	1	minor	student			.70126259	31	39
männlich	1	1	advanced	student			.60017318	31	4
männlich	0	1	moderate	student			.64879376	31	40
männlich	0	1	minor	student			.3816185	31	41
männlich	0	1	moderate	student			.56018794	31	5a
männlich	1	1	moderate	student			.80661309	31	5b
männlich	0	1	minor	student			.77049178	31	6a
männlich	1	1	minor	student			.76151681	31	6b
männlich	1	1	moderate	student			.72761798	31	7
männlich	0	1	moderate	student			.45591369	31	8
männlich	1	1	moderate	student			.92648357	31	9
weiblich	1	1	moderate	student			.60720831	32	1
weiblich	1	1	moderate	student			.93442625	32	10
weiblich	1	1	minor	student			.81605405	32	11
weiblich	1	1	moderate	student			.73459673	32	12
weiblich	1	1	moderate	student			.96400708	32	13
weiblich	0	1	moderate	student			.61251521	32	14a
weiblich	1	1	moderate	student			.74576271	32	14b
weiblich	0	1	minor	student			.55768234	32	15
weiblich	0	1	minor	student			.90679824	32	16
weiblich	1	1	minor	student			.37362102	32	17
weiblich	0	1	moderate	student			.66279143	32	18a
weiblich	0	1	moderate	student			.72356963	32	18b
weiblich	0	1	minor	student			.65438384	32	19
weiblich	1	1	moderate	student			.62027234	32	2
weiblich	0	1	minor	student			.36396796	32	20
weiblich	0	1	advanced	student			.60021603	32	21
weiblich	0	0	advanced	student			.61897045	32	22a
weiblich	0	0	advanced	student			.65649289	32	22b
weiblich	0	1	minor	student			.50127846	32	23
weiblich	0	0	moderate	student			.57836199	32	24a
weiblich	0	1	moderate	student			.58998251	32	24b
weiblich	0	1	advanced	student			.55090213	32	25
weiblich	1	1	advanced	student			.66733557	32	26a
weiblich	0	1	advanced	student			.54583555	32	26b
weiblich	0	1	minor	student			.55714476	32	27
weiblich	0	1	minor	student			.67114311	32	28
weiblich	1	1	advanced	student			.51332331	32	29
weiblich	0	1	advanced	student			.84482878	32	3
weiblich	1	1	moderate	student			.57395989	32	30
weiblich	1	1	moderate	student			.97616631	32	31
weiblich	0	0	moderate	student			.72364068	32	32a
weiblich	0	0	moderate	student			.57803649	32	32b
weiblich	1	1	minor	student			.65134114	32	33
weiblich	1	1	moderate	student			.66635859	32	34
weiblich	1	1	minor	student			.52459013	32	35
weiblich	1	1	advanced	student			.55367678	32	36
weiblich	0	1	minor	student			.44129229	32	37
weiblich	1	1	moderate	student			.88700879	32	38
weiblich	1	1	minor	student			.70126259	32	39
weiblich	1	1	advanced	student			.60017318	32	4
weiblich	1	1	moderate	student			.64879376	32	40
weiblich	0	1	minor	student			.3816185	32	41
weiblich	0	1	moderate	student			.56018794	32	5a
weiblich	0	1	moderate	student			.80661309	32	5b
weiblich	1	1	minor	student			.77049178	32	6a
weiblich	1	1	minor	student			.76151681	32	6b
weiblich	0	1	moderate	student			.72761798	32	7
weiblich	0	1	moderate	student			.45591369	32	8
weiblich	1	1	moderate	student			.92648357	32	9
männlich	1	1	moderate	student			.60720831	33	1
männlich	0	1	moderate	student			.93442625	33	10
männlich	1	1	minor	student			.81605405	33	11
männlich	1	1	moderate	student			.73459673	33	12
männlich	1	1	moderate	student			.96400708	33	13
männlich	0	1	moderate	student			.61251521	33	14a
männlich	1	1	moderate	student			.74576271	33	14b
männlich	0	1	minor	student			.55768234	33	15
männlich	0	1	minor	student			.90679824	33	16
männlich	0	1	minor	student			.37362102	33	17
männlich	0	1	moderate	student			.66279143	33	18a
männlich	0	1	moderate	student			.72356963	33	18b
männlich	1	1	minor	student			.65438384	33	19
männlich	1	1	moderate	student			.62027234	33	2
männlich	0	1	minor	student			.36396796	33	20
männlich	1	1	advanced	student			.60021603	33	21
männlich	0	0	advanced	student			.61897045	33	22a
männlich	0	0	advanced	student			.65649289	33	22b
männlich	0	1	minor	student			.50127846	33	23
männlich	0	0	moderate	student			.57836199	33	24a
männlich	1	1	moderate	student			.58998251	33	24b
männlich	0	1	advanced	student			.55090213	33	25
männlich	1	1	advanced	student			.66733557	33	26a
männlich	1	1	advanced	student			.54583555	33	26b
männlich	1	1	minor	student			.55714476	33	27
männlich	1	1	minor	student			.67114311	33	28
männlich	0	1	advanced	student			.51332331	33	29
männlich	1	1	advanced	student			.84482878	33	3
männlich	1	1	moderate	student			.57395989	33	30
männlich	1	1	moderate	student			.97616631	33	31
männlich	0	0	moderate	student			.72364068	33	32a
männlich	0	0	moderate	student			.57803649	33	32b
männlich	0	1	minor	student			.65134114	33	33
männlich	0	1	moderate	student			.66635859	33	34
männlich	0	1	minor	student			.52459013	33	35
männlich	0	1	advanced	student			.55367678	33	36
männlich	0	1	minor	student			.44129229	33	37
männlich	1	1	moderate	student			.88700879	33	38
männlich	0	1	minor	student			.70126259	33	39
männlich	1	1	advanced	student			.60017318	33	4
männlich	1	1	moderate	student			.64879376	33	40
männlich	0	1	minor	student			.3816185	33	41
männlich	1	1	moderate	student			.56018794	33	5a
männlich	0	1	moderate	student			.80661309	33	5b
männlich	0	1	minor	student			.77049178	33	6a
männlich	1	1	minor	student			.76151681	33	6b
männlich	1	1	moderate	student			.72761798	33	7
männlich	0	1	moderate	student			.45591369	33	8
männlich	0	1	moderate	student			.92648357	33	9
männlich	0	1	moderate	student			.60720831	34	1
männlich	1	1	moderate	student			.93442625	34	10
männlich	1	1	minor	student			.81605405	34	11
männlich	1	1	moderate	student			.73459673	34	12
männlich	1	1	moderate	student			.96400708	34	13
männlich	0	1	moderate	student			.61251521	34	14a
männlich	1	1	moderate	student			.74576271	34	14b
männlich	0	1	minor	student			.55768234	34	15
männlich	0	1	minor	student			.90679824	34	16
männlich	0	1	minor	student			.37362102	34	17
männlich	1	1	moderate	student			.66279143	34	18a
männlich	1	1	moderate	student			.72356963	34	18b
männlich	0	1	minor	student			.65438384	34	19
männlich	0	1	moderate	student			.62027234	34	2
männlich	0	1	minor	student			.36396796	34	20
männlich	0	1	advanced	student			.60021603	34	21
männlich	0	0	advanced	student			.61897045	34	22a
männlich	0	0	advanced	student			.65649289	34	22b
männlich	0	1	minor	student			.50127846	34	23
männlich	0	0	moderate	student			.57836199	34	24a
männlich	1	1	moderate	student			.58998251	34	24b
männlich	0	1	advanced	student			.55090213	34	25
männlich	1	1	advanced	student			.66733557	34	26a
männlich	1	1	advanced	student			.54583555	34	26b
männlich	0	1	minor	student			.55714476	34	27
männlich	0	1	minor	student			.67114311	34	28
männlich	1	1	advanced	student			.51332331	34	29
männlich	1	1	advanced	student			.84482878	34	3
männlich	1	1	moderate	student			.57395989	34	30
männlich	1	1	moderate	student			.97616631	34	31
männlich	0	0	moderate	student			.72364068	34	32a
männlich	0	0	moderate	student			.57803649	34	32b
männlich	0	1	minor	student			.65134114	34	33
männlich	0	1	moderate	student			.66635859	34	34
männlich	0	1	minor	student			.52459013	34	35
männlich	1	1	advanced	student			.55367678	34	36
männlich	0	1	minor	student			.44129229	34	37
männlich	1	1	moderate	student			.88700879	34	38
männlich	0	1	minor	student			.70126259	34	39
männlich	1	1	advanced	student			.60017318	34	4
männlich	1	1	moderate	student			.64879376	34	40
männlich	0	1	minor	student			.3816185	34	41
männlich	0	1	moderate	student			.56018794	34	5a
männlich	1	1	moderate	student			.80661309	34	5b
männlich	1	1	minor	student			.77049178	34	6a
männlich	1	1	minor	student			.76151681	34	6b
männlich	1	1	moderate	student			.72761798	34	7
männlich	0	1	moderate	student			.45591369	34	8
männlich	1	1	moderate	student			.92648357	34	9
weiblich	1	1	moderate	student			.60720831	35	1
weiblich	1	1	moderate	student			.93442625	35	10
weiblich	1	1	minor	student			.81605405	35	11
weiblich	1	1	moderate	student			.73459673	35	12
weiblich	1	1	moderate	student			.96400708	35	13
weiblich	0	1	moderate	student			.61251521	35	14a
weiblich	1	1	moderate	student			.74576271	35	14b
weiblich	0	1	minor	student			.55768234	35	15
weiblich	0	1	minor	student			.90679824	35	16
weiblich	0	1	minor	student			.37362102	35	17
weiblich	1	1	moderate	student			.66279143	35	18a
weiblich	1	1	moderate	student			.72356963	35	18b
weiblich	1	1	minor	student			.65438384	35	19
weiblich	1	1	moderate	student			.62027234	35	2
weiblich	0	1	minor	student			.36396796	35	20
weiblich	1	1	advanced	student			.60021603	35	21
weiblich	0	0	advanced	student			.61897045	35	22a
weiblich	0	0	advanced	student			.65649289	35	22b
weiblich	1	1	minor	student			.50127846	35	23
weiblich	0	0	moderate	student			.57836199	35	24a
weiblich	1	1	moderate	student			.58998251	35	24b
weiblich	1	1	advanced	student			.55090213	35	25
weiblich	1	1	advanced	student			.66733557	35	26a
weiblich	0	1	advanced	student			.54583555	35	26b
weiblich	1	1	minor	student			.55714476	35	27
weiblich	1	1	minor	student			.67114311	35	28
weiblich	1	1	advanced	student			.51332331	35	29
weiblich	1	1	advanced	student			.84482878	35	3
weiblich	1	1	moderate	student			.57395989	35	30
weiblich	1	1	moderate	student			.97616631	35	31
weiblich	0	0	moderate	student			.72364068	35	32a
weiblich	0	0	moderate	student			.57803649	35	32b
weiblich	1	1	minor	student			.65134114	35	33
weiblich	1	1	moderate	student			.66635859	35	34
weiblich	1	1	minor	student			.52459013	35	35
weiblich	1	1	advanced	student			.55367678	35	36
weiblich	1	1	minor	student			.44129229	35	37
weiblich	1	1	moderate	student			.88700879	35	38
weiblich	1	1	minor	student			.70126259	35	39
weiblich	1	1	advanced	student			.60017318	35	4
weiblich	1	1	moderate	student			.64879376	35	40
weiblich	1	1	minor	student			.3816185	35	41
weiblich	0	1	moderate	student			.56018794	35	5a
weiblich	1	1	moderate	student			.80661309	35	5b
weiblich	1	1	minor	student			.77049178	35	6a
weiblich	1	1	minor	student			.76151681	35	6b
weiblich	1	1	moderate	student			.72761798	35	7
weiblich	0	1	moderate	student			.45591369	35	8
weiblich	1	1	moderate	student			.92648357	35	9
weiblich	1	1	moderate	student			.60720831	36	1
weiblich	1	1	moderate	student			.93442625	36	10
weiblich	1	1	minor	student			.81605405	36	11
weiblich	0	1	moderate	student			.73459673	36	12
weiblich	1	1	moderate	student			.96400708	36	13
weiblich	0	1	moderate	student			.61251521	36	14a
weiblich	1	1	moderate	student			.74576271	36	14b
weiblich	0	1	minor	student			.55768234	36	15
weiblich	0	1	minor	student			.90679824	36	16
weiblich	0	1	minor	student			.37362102	36	17
weiblich	1	1	moderate	student			.66279143	36	18a
weiblich	1	1	moderate	student			.72356963	36	18b
weiblich	0	1	minor	student			.65438384	36	19
weiblich	1	1	moderate	student			.62027234	36	2
weiblich	0	1	minor	student			.36396796	36	20
weiblich	1	1	advanced	student			.60021603	36	21
weiblich	0	0	advanced	student			.61897045	36	22a
weiblich	0	0	advanced	student			.65649289	36	22b
weiblich	0	1	minor	student			.50127846	36	23
weiblich	0	0	moderate	student			.57836199	36	24a
weiblich	0	1	moderate	student			.58998251	36	24b
weiblich	0	1	advanced	student			.55090213	36	25
weiblich	1	1	advanced	student			.66733557	36	26a
weiblich	1	1	advanced	student			.54583555	36	26b
weiblich	1	1	minor	student			.55714476	36	27
weiblich	1	1	minor	student			.67114311	36	28
weiblich	1	1	advanced	student			.51332331	36	29
weiblich	1	1	advanced	student			.84482878	36	3
weiblich	0	1	moderate	student			.57395989	36	30
weiblich	1	1	moderate	student			.97616631	36	31
weiblich	0	0	moderate	student			.72364068	36	32a
weiblich	0	0	moderate	student			.57803649	36	32b
weiblich	0	1	minor	student			.65134114	36	33
weiblich	0	1	moderate	student			.66635859	36	34
weiblich	0	1	minor	student			.52459013	36	35
weiblich	1	1	advanced	student			.55367678	36	36
weiblich	0	1	minor	student			.44129229	36	37
weiblich	1	1	moderate	student			.88700879	36	38
weiblich	1	1	minor	student			.70126259	36	39
weiblich	0	1	advanced	student			.60017318	36	4
weiblich	1	1	moderate	student			.64879376	36	40
weiblich	0	1	minor	student			.3816185	36	41
weiblich	0	1	moderate	student			.56018794	36	5a
weiblich	1	1	moderate	student			.80661309	36	5b
weiblich	1	1	minor	student			.77049178	36	6a
weiblich	1	1	minor	student			.76151681	36	6b
weiblich	1	1	moderate	student			.72761798	36	7
weiblich	0	1	moderate	student			.45591369	36	8
weiblich	1	1	moderate	student			.92648357	36	9
weiblich	1	1	moderate	student			.60720831	37	1
weiblich	1	1	moderate	student			.93442625	37	10
weiblich	1	1	minor	student			.81605405	37	11
weiblich	1	1	moderate	student			.73459673	37	12
weiblich	1	1	moderate	student			.96400708	37	13
weiblich	0	1	moderate	student			.61251521	37	14a
weiblich	1	1	moderate	student			.74576271	37	14b
weiblich	0	1	minor	student			.55768234	37	15
weiblich	1	1	minor	student			.90679824	37	16
weiblich	0	1	minor	student			.37362102	37	17
weiblich	1	1	moderate	student			.66279143	37	18a
weiblich	1	1	moderate	student			.72356963	37	18b
weiblich	1	1	minor	student			.65438384	37	19
weiblich	1	1	moderate	student			.62027234	37	2
weiblich	0	1	minor	student			.36396796	37	20
weiblich	1	1	advanced	student			.60021603	37	21
weiblich	0	0	advanced	student			.61897045	37	22a
weiblich	0	0	advanced	student			.65649289	37	22b
weiblich	0	1	minor	student			.50127846	37	23
weiblich	0	0	moderate	student			.57836199	37	24a
weiblich	1	1	moderate	student			.58998251	37	24b
weiblich	0	1	advanced	student			.55090213	37	25
weiblich	1	1	advanced	student			.66733557	37	26a
weiblich	1	1	advanced	student			.54583555	37	26b
weiblich	0	1	minor	student			.55714476	37	27
weiblich	1	1	minor	student			.67114311	37	28
weiblich	1	1	advanced	student			.51332331	37	29
weiblich	1	1	advanced	student			.84482878	37	3
weiblich	1	1	moderate	student			.57395989	37	30
weiblich	1	1	moderate	student			.97616631	37	31
weiblich	0	0	moderate	student			.72364068	37	32a
weiblich	0	0	moderate	student			.57803649	37	32b
weiblich	0	1	minor	student			.65134114	37	33
weiblich	1	1	moderate	student			.66635859	37	34
weiblich	0	1	minor	student			.52459013	37	35
weiblich	1	1	advanced	student			.55367678	37	36
weiblich	1	1	minor	student			.44129229	37	37
weiblich	1	1	moderate	student			.88700879	37	38
weiblich	1	1	minor	student			.70126259	37	39
weiblich	1	1	advanced	student			.60017318	37	4
weiblich	1	1	moderate	student			.64879376	37	40
weiblich	0	1	minor	student			.3816185	37	41
weiblich	0	1	moderate	student			.56018794	37	5a
weiblich	1	1	moderate	student			.80661309	37	5b
weiblich	0	1	minor	student			.77049178	37	6a
weiblich	1	1	minor	student			.76151681	37	6b
weiblich	0	1	moderate	student			.72761798	37	7
weiblich	1	1	moderate	student			.45591369	37	8
weiblich	1	1	moderate	student			.92648357	37	9
männlich	1	1	moderate	student			.60720831	38	1
männlich	1	1	moderate	student			.93442625	38	10
männlich	0	1	minor	student			.81605405	38	11
männlich	1	1	moderate	student			.73459673	38	12
männlich	1	1	moderate	student			.96400708	38	13
männlich	0	1	moderate	student			.61251521	38	14a
männlich	1	1	moderate	student			.74576271	38	14b
männlich	0	1	minor	student			.55768234	38	15
männlich	1	1	minor	student			.90679824	38	16
männlich	0	1	minor	student			.37362102	38	17
männlich	1	1	moderate	student			.66279143	38	18a
männlich	1	1	moderate	student			.72356963	38	18b
männlich	1	1	minor	student			.65438384	38	19
männlich	1	1	moderate	student			.62027234	38	2
männlich	0	1	minor	student			.36396796	38	20
männlich	1	1	advanced	student			.60021603	38	21
männlich	0	0	advanced	student			.61897045	38	22a
männlich	0	0	advanced	student			.65649289	38	22b
männlich	0	1	minor	student			.50127846	38	23
männlich	0	0	moderate	student			.57836199	38	24a
männlich	0	1	moderate	student			.58998251	38	24b
männlich	0	1	advanced	student			.55090213	38	25
männlich	1	1	advanced	student			.66733557	38	26a
männlich	1	1	advanced	student			.54583555	38	26b
männlich	1	1	minor	student			.55714476	38	27
männlich	1	1	minor	student			.67114311	38	28
männlich	1	1	advanced	student			.51332331	38	29
männlich	1	1	advanced	student			.84482878	38	3
männlich	1	1	moderate	student			.57395989	38	30
männlich	1	1	moderate	student			.97616631	38	31
männlich	0	0	moderate	student			.72364068	38	32a
männlich	0	0	moderate	student			.57803649	38	32b
männlich	1	1	minor	student			.65134114	38	33
männlich	1	1	moderate	student			.66635859	38	34
männlich	1	1	minor	student			.52459013	38	35
männlich	1	1	advanced	student			.55367678	38	36
männlich	1	1	minor	student			.44129229	38	37
männlich	1	1	moderate	student			.88700879	38	38
männlich	1	1	minor	student			.70126259	38	39
männlich	1	1	advanced	student			.60017318	38	4
männlich	1	1	moderate	student			.64879376	38	40
männlich	0	1	minor	student			.3816185	38	41
männlich	0	1	moderate	student			.56018794	38	5a
männlich	1	1	moderate	student			.80661309	38	5b
männlich	1	1	minor	student			.77049178	38	6a
männlich	1	1	minor	student			.76151681	38	6b
männlich	0	1	moderate	student			.72761798	38	7
männlich	1	1	moderate	student			.45591369	38	8
männlich	1	1	moderate	student			.92648357	38	9
männlich	1	1	moderate	student			.60720831	39	1
männlich	1	1	moderate	student			.93442625	39	10
männlich	1	1	minor	student			.81605405	39	11
männlich	0	1	moderate	student			.73459673	39	12
männlich	1	1	moderate	student			.96400708	39	13
männlich	0	1	moderate	student			.61251521	39	14a
männlich	1	1	moderate	student			.74576271	39	14b
männlich	0	1	minor	student			.55768234	39	15
männlich	1	1	minor	student			.90679824	39	16
männlich	0	1	minor	student			.37362102	39	17
männlich	1	1	moderate	student			.66279143	39	18a
männlich	1	1	moderate	student			.72356963	39	18b
männlich	1	1	minor	student			.65438384	39	19
männlich	1	1	moderate	student			.62027234	39	2
männlich	0	1	minor	student			.36396796	39	20
männlich	1	1	advanced	student			.60021603	39	21
männlich	0	0	advanced	student			.61897045	39	22a
männlich	0	0	advanced	student			.65649289	39	22b
männlich	1	1	minor	student			.50127846	39	23
männlich	0	0	moderate	student			.57836199	39	24a
männlich	0	1	moderate	student			.58998251	39	24b
männlich	1	1	advanced	student			.55090213	39	25
männlich	1	1	advanced	student			.66733557	39	26a
männlich	1	1	advanced	student			.54583555	39	26b
männlich	1	1	minor	student			.55714476	39	27
männlich	1	1	minor	student			.67114311	39	28
männlich	1	1	advanced	student			.51332331	39	29
männlich	1	1	advanced	student			.84482878	39	3
männlich	1	1	moderate	student			.57395989	39	30
männlich	1	1	moderate	student			.97616631	39	31
männlich	0	0	moderate	student			.72364068	39	32a
männlich	0	0	moderate	student			.57803649	39	32b
männlich	1	1	minor	student			.65134114	39	33
männlich	1	1	moderate	student			.66635859	39	34
männlich	1	1	minor	student			.52459013	39	35
männlich	1	1	advanced	student			.55367678	39	36
männlich	1	1	minor	student			.44129229	39	37
männlich	1	1	moderate	student			.88700879	39	38
männlich	1	1	minor	student			.70126259	39	39
männlich	0	1	advanced	student			.60017318	39	4
männlich	1	1	moderate	student			.64879376	39	40
männlich	1	1	minor	student			.3816185	39	41
männlich	1	1	moderate	student			.56018794	39	5a
männlich	1	1	moderate	student			.80661309	39	5b
männlich	1	1	minor	student			.77049178	39	6a
männlich	1	1	minor	student			.76151681	39	6b
männlich	0	1	moderate	student			.72761798	39	7
männlich	0	1	moderate	student			.45591369	39	8
männlich	1	1	moderate	student			.92648357	39	9
männlich	1	1	moderate	student			.60720831	40	1
männlich	1	1	moderate	student			.93442625	40	10
männlich	1	1	minor	student			.81605405	40	11
männlich	1	1	moderate	student			.73459673	40	12
männlich	1	1	moderate	student			.96400708	40	13
männlich	0	1	moderate	student			.61251521	40	14a
männlich	1	1	moderate	student			.74576271	40	14b
männlich	0	1	minor	student			.55768234	40	15
männlich	0	1	minor	student			.90679824	40	16
männlich	0	1	minor	student			.37362102	40	17
männlich	1	1	moderate	student			.66279143	40	18a
männlich	1	1	moderate	student			.72356963	40	18b
männlich	1	1	minor	student			.65438384	40	19
männlich	1	1	moderate	student			.62027234	40	2
männlich	0	1	minor	student			.36396796	40	20
männlich	1	1	advanced	student			.60021603	40	21
männlich	0	0	advanced	student			.61897045	40	22a
männlich	0	0	advanced	student			.65649289	40	22b
männlich	1	1	minor	student			.50127846	40	23
männlich	0	0	moderate	student			.57836199	40	24a
männlich	1	1	moderate	student			.58998251	40	24b
männlich	1	1	advanced	student			.55090213	40	25
männlich	1	1	advanced	student			.66733557	40	26a
männlich	1	1	advanced	student			.54583555	40	26b
männlich	1	1	minor	student			.55714476	40	27
männlich	1	1	minor	student			.67114311	40	28
männlich	1	1	advanced	student			.51332331	40	29
männlich	1	1	advanced	student			.84482878	40	3
männlich	1	1	moderate	student			.57395989	40	30
männlich	1	1	moderate	student			.97616631	40	31
männlich	1	0	moderate	student			.72364068	40	32a
männlich	1	0	moderate	student			.57803649	40	32b
männlich	1	1	minor	student			.65134114	40	33
männlich	1	1	moderate	student			.66635859	40	34
männlich	1	1	minor	student			.52459013	40	35
männlich	1	1	advanced	student			.55367678	40	36
männlich	1	1	minor	student			.44129229	40	37
männlich	1	1	moderate	student			.88700879	40	38
männlich	1	1	minor	student			.70126259	40	39
männlich	1	1	advanced	student			.60017318	40	4
männlich	1	1	moderate	student			.64879376	40	40
männlich	0	1	minor	student			.3816185	40	41
männlich	0	1	moderate	student			.56018794	40	5a
männlich	1	1	moderate	student			.80661309	40	5b
männlich	1	1	minor	student			.77049178	40	6a
männlich	1	1	minor	student			.76151681	40	6b
männlich	1	1	moderate	student			.72761798	40	7
männlich	1	1	moderate	student			.45591369	40	8
männlich	1	1	moderate	student			.92648357	40	9
weiblich	1	1	moderate	student			.60720831	41	1
weiblich	1	1	moderate	student			.93442625	41	10
weiblich	0	1	minor	student			.81605405	41	11
weiblich	1	1	moderate	student			.73459673	41	12
weiblich	0	1	moderate	student			.96400708	41	13
weiblich	0	1	moderate	student			.61251521	41	14a
weiblich	1	1	moderate	student			.74576271	41	14b
weiblich	0	1	minor	student			.55768234	41	15
weiblich	0	1	minor	student			.90679824	41	16
weiblich	0	1	minor	student			.37362102	41	17
weiblich	1	1	moderate	student			.66279143	41	18a
weiblich	1	1	moderate	student			.72356963	41	18b
weiblich	1	1	minor	student			.65438384	41	19
weiblich	1	1	moderate	student			.62027234	41	2
weiblich	0	1	minor	student			.36396796	41	20
weiblich	1	1	advanced	student			.60021603	41	21
weiblich	0	0	advanced	student			.61897045	41	22a
weiblich	0	0	advanced	student			.65649289	41	22b
weiblich	1	1	minor	student			.50127846	41	23
weiblich	0	0	moderate	student			.57836199	41	24a
weiblich	1	1	moderate	student			.58998251	41	24b
weiblich	0	1	advanced	student			.55090213	41	25
weiblich	1	1	advanced	student			.66733557	41	26a
weiblich	0	1	advanced	student			.54583555	41	26b
weiblich	1	1	minor	student			.55714476	41	27
weiblich	1	1	minor	student			.67114311	41	28
weiblich	0	1	advanced	student			.51332331	41	29
weiblich	1	1	advanced	student			.84482878	41	3
weiblich	0	1	moderate	student			.57395989	41	30
weiblich	0	1	moderate	student			.97616631	41	31
weiblich	0	0	moderate	student			.72364068	41	32a
weiblich	0	0	moderate	student			.57803649	41	32b
weiblich	1	1	minor	student			.65134114	41	33
weiblich	1	1	moderate	student			.66635859	41	34
weiblich	1	1	minor	student			.52459013	41	35
weiblich	0	1	advanced	student			.55367678	41	36
weiblich	1	1	minor	student			.44129229	41	37
weiblich	1	1	moderate	student			.88700879	41	38
weiblich	1	1	minor	student			.70126259	41	39
[truncated: 990 more rows]
